# Supplementary material for: Quantitative trait locus mapping of Populus bark features and stem diameter
Source: BMC Plant Biol. 2017 Nov 28;17:224. doi: 10.1186/s12870-017-1166-4 (PMC5704590; doi:10.1186/s12870-017-1166-4)
Supplement: Supplementary file 2 — Pair-wise estimates of phenotypic correlations calculated as Pearson correlation coefficients between bark texture (BT), diameter (D) and bark thickness (BTh) phenotypes collected from Populus Family 52–124. Note: Specifically, the analysis was done within and between experimental blocks, across years and across sites. Symbols show p-values, where p ≤ 0.05 = *, p ≤ 0.01 = **, p ≤ 0.001 = ***, and p ≤ 0.0001 = ****. White cells are correlations between the same traits across years and sites; red cells are correlations between diameter and bark texture; green cells are correlations between bark thickness and bark texture; blue cells are correlations between bark thickness and diameter. (XLSX 158 kb) [file 12870_2017_1166_MOESM2_ESM.xlsx]

## Sheet: Sheet2
Table S1. Pair-wise estimates of phenotypic correlations calculated as Pearson correlation coefficients between bark texture (BT), diameter (D) and bark thickness (BTh) phenotypes collected from Populus family 52-124.
		Trait	Bark Texture													Diameter							Bark Thickness
		Age, Site	3 years, Oregon						4 years, Oregon		5 years, Oregon			4 years, Virginia	6 years, Virginia	3 years, Oregon						4 years, Virginia	3 years, Oregon						4 years, Virginia
Trait	Age, Site	Block	1a	1b	2a	2b	3a	3b	1	2	1	2	3	m	m	1a	1b	2a	2b	3a	3b	m	1a	1b	2a	2b	3a	3b	m
Bark Texture	3 years, Oregon	1a	x
		1b	0.91****	x
		2a	0.61****	0.64****	x
		2b	0.58****	0.60****	0.93****	x
		3a	0.66****	0.66****	0.68****	0.68****	x
		3b	0.64****	0.67****	0.67****	0.65****	0.91****	x
	4 years, Oregon	1	0.56****	0.60****	0.58****	0.54****	0.53****	0.54****	x
		2	0.55****	0.60****	0.58****	0.54****	0.51****	0.53****	0.97****	x
	5 years, Oregon	1	0.69****	0.72****	0.70****	0.68****	0.66****	0.66****	0.64****	0.65****	x
		2	0.63****	0.64****	0.80****	0.77****	0.66****	0.66****	0.65****	0.65****	0.75****	x
		3	0.59****	0.59****	0.69****	0.67****	0.74****	0.75****	0.58****	0.58****	0.71****	0.76****	x
	4 years, Virginia	m	0.35***	0.24*	0.40****	0.34**	0.19*	0.22*	0.29**	0.32**	0.31**	0.40***	0.36***	x
	6 years, Virginia	m	0.32****	0.30***	0.39****	0.37****	0.40****	0.35****	0.26**	0.25***	0.36****	0.34****	0.37****	0.39****	x
Diameter	3 years, Oregon	1a	0.39****	0.33****	0.15*	0.19**	0.22***	0.21**	0.08	0.06	0.33****	0.08	0.16**	0.16*	0.08	x
		1b	0.42****	0.47****	0.33****	0.33****	0.33****	0.34****	0.13*	0.13*	0.44****	0.23***	0.29****	0.08	0.09	0.65****	x
		2a	0.36****	0.35****	0.51****	0.48****	0.40****	0.41****	0.2**	0.19**	0.37****	0.41****	0.34****	0.21*	0.13*	0.38****	0.45****	x
		2b	0.24***	0.24***	0.41****	0.47****	0.33****	0.32****	0.17**	0.17**	0.29****	0.36****	0.3****	0.2*	0.15*	0.38****	0.38****	0.59****	x
		3a	0.22***	0.2**	0.19**	0.21****	0.42****	0.36****	0.08	0.06	0.15**	0.13*	0.32****	0.07	0.06	0.39****	0.4****	0.39****	0.4****	x
		3b	0.16**	0.21**	0.13*	0.16**	0.31****	0.38****	0.05	0.04	0.08	0.05	0.25****	-0.12	-0.01	0.42****	0.44****	0.39****	0.4****	0.69****	x
	4 years, Virginia	m	-0.08	-0.03	-0.09	-0.06	-0.07	-0.11	-0.25	-0.22	-0.12	-0.22	-0.09	-0.05	0.03	0.12	0.19*	-0.08	0.04	-0.03	0.05	x
Bark Thickness	3 years, Oregon	1a	0.52****	0.44****	0.32****	0.33****	0.35****	0.32****	0.28*	0.28****	0.48****	0.33****	0.39****	0.24*	0.14*	0.72****	0.48****	0.34****	0.34****	0.29****	0.25****	-0.07	x
		1b	0.53****	0.58****	0.46****	0.45****	0.50****	0.48****	0.33****	0.33****	0.58****	0.46****	0.53****	0.14	0.23**	0.47****	0.75****	0.44****	0.39****	0.37****	0.33****	0	0.62****	x
		2a	0.47****	0.46****	0.65****	0.62****	0.49****	0.47****	0.43****	0.42****	0.58****	0.64****	0.53****	0.31**	0.22**	0.28****	0.36****	0.74****	0.49****	0.28****	0.17**	-0.12	0.43****	0.5****	x
		2b	0.44****	0.44****	0.63****	0.69****	0.53****	0.49****	0.38****	0.38****	0.55****	0.62****	0.54****	0.12	0.23**	0.29****	0.37****	0.52****	0.78****	0.33****	0.24***	-0.09	0.4****	0.48****	0.7****	x
		3a	0.46****	0.45****	0.47****	0.47****	0.65****	0.6****	0.34****	0.33****	0.52****	0.46****	0.60****	0.14	0.25***	0.36****	0.37****	0.43****	0.38****	0.7****	0.45****	-0.15	0.46****	0.51****	0.54****	0.56****	x
		3b	0.42****	0.44****	0.44****	0.44****	0.52****	0.6****	0.35****	0.35****	0.46****	0.4****	0.53****	0.01	0.11	0.38****	0.45****	0.45****	0.37****	0.45****	0.72****	-0.05	0.4****	0.49****	0.46****	0.45****	0.64****	x
	4 years, Virginia	m	-0.03	0.05	0.07	0.1	0.1	0.09	0.05	0.05	0.11	0.03	0.12	-0.06	0.03	0.07	0.23*	0.1	0.19*	0.22*	0.16	0.58****	-0.04	0.15	0.05	0.13	0.15	0.06	x
Specifically, the analysis was done within and between experimental bocks, across years and across sites. Symbols show p-value significance, where p<0.05=*, p<0.01=**, p<0.001=***, and p<0.0001=****. White cells are correlations between same trait across years and sites; red cells are correlation between diameter and bark texture; green cells are correlation between bark thickness and bark textur…
