# Supplementary material for: Quantitative trait locus mapping of Populus bark features and stem diameter
Source: BMC Plant Biol. 2017 Nov 28;17:224. doi: 10.1186/s12870-017-1166-4 (PMC5704590; doi:10.1186/s12870-017-1166-4)
Supplement: Supplementary file 4 — QTL associated with bark texture, diameter and bark thickness identified in Populus Family 52–124 in Oregon and West Virginia. Note: Chr: chromosome; V2: markers anchored on version 2 of the P. trichocarpa genome; V3: version 3 updated physical location; PVE: percent phenotypic variance explained; DD: homozygous for the P. deltoides allele, DT: heterozygous for the P. deltoides and P. trichocarpa alleles. LOD max determined using MQM mapping, value with *: above GW threshold, otherwise above CW threshold. Alternating white or grey shades represent unique QTL found in one or multiple replicates across years and sites. Indexes 1, 2, 3 or m designate: replicate one, two, three or replicates’ mean value for OR samples, whereas for WV samples only one replicate was available; BT: bark texture; D: diameter; BTh: bark thickness; 3y, 4y, 5y or 6y: # years old; OR: Oregon, WV: West Virginia. (Example for population: 1BT3yOR: replicate one, bark texture, 3 year old samples, Oregon site). (XLSX 19 kb) [file 12870_2017_1166_MOESM4_ESM.xlsx]

## Sheet: Sheet1
Table S2. QTL associated with bark texture, diameter and bark thickness identified in Populus family 52-124 in Oregon and West Virginia.
		Interval Mapping		MQM Mapping		Location of	Physical location		Genotype
Trait	QTL (Ch)	Map location (V2, cM)	Physical location (V3)	Physical location (V3)	LOD max	LOD max (cM)	of LOD max	% PVE	DD	DT	Population
Bark Texture	1BT3yOR (I)	132.826-176.992	13406603..22538436	20568375..20703287	5.22*	165.648	20782805	6.4	1.97	1.62	1BT3yOR
	2BT3yOR (I)	103.889-189.031	10421306..24863567	20568375..20703287	8.05*	165.648	20782805	10.2	1.96	1.5	2BT3yOR
	3BT3yOR (I)	128.810-181.003	13034738..24090265	20568375..20703287	4.56*	165.648	20782805	5.3	1.95	1.57	3BT3yOR
	4BTm3yOR (I)	115.503-183.610	11642470..24264345	20568375..20703287	9.88*	165.648	20782805	12.8	1.98	1.54	mBT3yOR
	5BT4yOR (I)	123.886-173.138	12543108..21951197	21484186.. 21951197	2.75	170.44	21855031	3.9	0.56	0.36	1BT4yOR
	6BT4yOR (I)	123.886-170.440	12543108..21855031	20703287..21083198	2.73	166.118	21044342	4.5	0.52	0.3	2BT4yOR
	7BT5yOR (I)	103.050-180.982	10307608..24122553	20568375..20703287	6.12*	165.648	20782805	7.7	1.35	0.71	1BT5yOR
	8BT5yOR (I)	101.138-181.003	10145676..24090265	20568375..20703287	4.20*	165.648	20782805	4.3	1.54	0.98	2BT5yOR
	9BT5yOR (I)	118.812-177.157	11919635..22585897	20568375..20703287	2.57	165.648	20782805	3.4	1.39	0.93	3BT5yOR
	10BTm5yOR (I)	101.138-181.003	10145676..24090265	20568375..20703287	4.06*	165.648	20782805	4	1.42	0.94	mBT5yOR
	11BT4yWV (I)	107.817-170.440	10874230..21855031	20568375..20703287	2.66	165.648	20782805	3.2	2.07	1.81	BT4yWV
	12BT6yWV (I)	103.050-192.492	10307608..25082948	19715895..19914747	2.79	164.43	19766686	2	0.72	0.52	BT6yWV
	13BT3yOR (II)	31.241-50.616	4667892..6316112	4569455..4788216	5.06*	31.241	4667892	6.2	1.62	1.97	1BT3yOR
	14BT3yOR (II)	1.817-11.397	1956781..2720511	2390513..2532397	3.02	7.146	2494005	3.6	1.59	1.87	2BT3yOR
	15BTm3yOR (II)	1.817-43.009	1956781..5728857	5079653..5582432	4.65*	39.564	5431121	5.7	1.61	1.91	mBT3yOR
	16BT4yOR (II)	0.000-39.213	1758729..5310727	2390513..2532397	4.90*	6.477	2414865	7.1	0.32	0.6	1BT4yOR
	17BT4yOR (II)	0.000-50.616	1758729..6316112	2555249..2717538	3.31*	10.667	2638139	5.5	0.29	0.54	2BT4yOR
	18BT5yOR (II)	2.911-21.672	2029787..3582227	1956781..2326834	3.22*	5.306	2252134	3.9	0.8	1.27	1BT5yOR
	19BT5yOR (II)	2.911-37.464	2029787..5079653	2923114..3582227	4.78*	19.627	3424364	5	0.97	1.55	2BT5yOR
	20BT5yOR (II)	0-11.397	1758729..2720511	0..1956781	2.93	0	1758729	3.9	0.92	1.41	3BT5yOR
	21BTm5yOR (II)	0-23.328	1758729..3727109	2923114..3582227	5.37*	19.627	3424364	5.4	0.92	1.45	mBT5yOR
	22BT4yWV (II)	45.744-59.353	5924693..7219571	6863881..7048371	4.44*	56.826	7012217	5.4	1.77	2.12	BT4yWV
	23BT6yWV (II)	0-73.276	1758729..8917961	4100452..4431791	8.16*	28.542	4382695	6	0.45	0.79	BT6yWV
	24BT3yOR (VI)	153.137-199.847	21994961..26171524	22592098..22950770	4.30*	162.468	22814505	5.2	1.64	1.96	1BT3yOR
	25BT3yOR (VI)	150.861-199.847	21994961..26171524	21919691..22592098	4.04*	153.137	21994961	4.9	1.57	1.89	2BT3yOR
	26BT3yOR (VI)	135.057-172.023	19805275..23790363	21919691..22592098	4.12*	153.137	21994961	6.2	1.58	1.93	3BT3yOR
	27BTm3yOR (VI)	147.796-199.847	21596322..26171524	21919691..22592098	5.46*	153.137	21994961	6.7	1.6	1.92	mBT3yOR
	28BT5yOR (VI)	153.137-192.379	19324445..25388810	22592098..22950770	2.54	162.468	22814505	3.1	0.83	1.24	1BT5yOR
	29BT5yOR (VI)	147.796-199.950	21596322..26171524	22592098..22950770	5.34*	162.468	22814505	5.6	0.97	1.55	2BT5yOR
	30BTm5yOR (VI)	147.796-204.09	21596322.. 26492740	21994961..22592098	6.04*	159.56	22592098	6.1	0.91	1.46	mBT5yOR
	31BT3yOR (VIII)	50.889-83.099	4223157..6856205	5319699..5526030	6.72*	65.371	5491544	8.4	1.59	2.01	1BT3yOR
	32BT3yOR (VIII)	50.889-83.099	4223157..6856205	5026217..5319699	3.31*	63.969	5294856	4	1.58	1.88	2BT3yOR
	33BT3yOR (VIII)	61.937-76.118	5098315..6193746	5526030..5638062	3.54*	67.062	5579745	5.3	1.59	1.93	3BT3yOR
	34BTm3yOR (VIII)	56.362-83.099	4529393..6856205	5319699..5526030	5.03*	65.371	5491544	6.2	1.6	1.92	mBT3yOR
	35BT4yOR (VIII)	48.280-64.160	3986881..5368602	4090012..4278998	2.67	50.889	4223157	3.8	0.36	0.56	1BT4yOR
	36BT4yOR (VIII)	43.780-79.099	3534536..6482945	4090012..4278998	2.64	50.889	4223157	4.4	0.3	0.53	2BT4yOR
	37BT5yOR (VIII)	49.403-74.447	4090012..6080706	4199865..4355847	2.65	52.821	4278998	3.2	0.82	1.25	1BT5yOR
	38BT5yOR (VIII)	48.242-83.099	3907324..6840391	3986881..4199865	3.59*	49.403	4090012	3.7	1.02	1.5	2BT5yOR
	39BT5yOR (VIII)	48.242-76.118	3907324..6193746	4004979..4223157	2.66	50.345	4199865	3.5	0.93	1.4	3BT5yOR
	40BTm5yOR (VIII)	48.280-76.118	3986881..6193746	4090012..4278998	4.92*	50.889	4223157	4.9	0.93	1.43	mBT5yOR
	41BT4yWV (VIII)	59.188-104.702	4841777..8717116	5826227..6127811	2.45	74.447	6080706	2.9	1.81	2.07	BT4yWV
	42BT3yOR (XII)	62.680-113.444	5930045..14498591	12965642..13286567	2.86	98.421	13218082	3.4	1.59	1.87	2BT3yOR
	43BT3yOR (XII)	81.075-113.444	11333970..14498591	12965642..13286567	3.02	98.421	13218082	4.5	1.61	1.91	3BT3yOR
	44BTm3yOR (XII)	73.567-113.444	10190238..14498591	12965642..13286567	2.25	98.421	13218082	2.7	1.66	1.86	mBT3yOR
	45BT4yOR (XII)	93.075-113.444	12814787..14498591	13286567..13922215	3.45*	104.27	13922215	5	0.34	0.58	1BT4yOR
	46BT4yOR (XII)	93.075-113.444	12814787..14498591	13286567..13922215	3.06	104.27	13922215	5.1	0.29	0.53	2BT4yOR
	47BT5yOR (XII)	91.586-113.444	12679815.. 14498591	12747197..12852814	3.77*	98.421	13218082	4.6	0.48	1.59	1BT5yOR
	48BT5yOR (XII)	73.567-113.444	10190238..14498591	12965642..13286567	3.92*	98.421	13218082	4.1	1	1.52	2BT5yOR
	49BT5yOR (XII)	73.567-113.444	10190238..14498591	12965642..13286567	1.61	98.421	13218082	2.1	0.98	1.35	3BT5yOR
	50BTm5yOR (XII)	73.567-113.444	10190238..14498591	12965642..13286567	2.55	98.421	13218082	2.5	1	1.36	mBT5yOR
	51BT3yOR (XIII)	108.756-111.138	15285316..15569566	15437398..15569566	2.05	110.861	15490743	2.4	1.9	1.69	1BT3yOR
	52BT3yOR (XIII)	83.910-118.308	12629442..16019246	15217100..15258320	5.98*	108.756	15285316	7.4	1.92	1.53	2BT3yOR
	53BTm3yOR (XIII)	85.774-112.796	12914047..15628794	15437398..15569566	2.98	110.861	15490743	3.6	1.88	1.65	mBT3yOR
	54BT4yOR (XIII)	103.580-118.308	14634185..16019246	15217100..15258320	3.55*	108.756	15285316	5.1	0.58	34	1BT4yOR
	55BT4yOR (XIII)	103.580-115.200	14634185..15733362	15217100..15258320	3.24*	108.756	15285316	5.4	0.53	0.29	2BT4yOR
	56BT5yOR (XIII)	85.774-118.308	12914047..16019246	15119254..15387548	4.60*	108.756	15285316	5.7	1.31	0.76	1BT5yOR
	57BT5yOR (XIII)	85.774-118.308	12914047..16019246	15217100..15258320	4.52*	108.756	15285316	4.7	1.53	0.99	2BT5yOR
	58BT5yOR (XIII)	85.045-111.138	12759993..15569566	15437398..15569566	1.94	110.861	15490743	2.5	1.36	0.97	3BT5yOR
	59BTm5yOR (XIII)	85.045-114.413	12759993..15708568	15217100..15258320	4.03*	108.756	15285316	4	1.4	0.96	mBT5yOR
	60BT4yVW (XIII)	90.012-118.308	13432005..16019246	15490743..15708568	6.40*	112.796	15628794	7.9	2.15	1.74	BT4yWV
	61BT3yOR (XVIII)	29.594-33.277	1967929..2454500	2138730..2180512	2.25	30.828	2163897	2.7	1.91	1.69	1BT3yOR
	62BT3yOR (XVIII)	28.655-34.752	1824403..2529362	2204710..2454500	2.7	32.818	2405252	3.2	1.86	1.6	2BT3yOR
	63BTm3yOR (XVIII)	28.655-34.752	1824403..2529362	2138730..2454500	2.51	30.828	2163897	3	1.87	1.66	mBT3yOR
	64BT5yOR (XVIII)	13.975-35.069	698056..2563409	2204710..2454500	3.12	32.818	2405252	3.8	1.26	0.81	1BT5yOR
	65BT5yOR (XVIII)	20.960-35.069	1229060..2563409	2204710..2454500	3.49*	32.818	2405252	3.6	1.49	1.03	2BT5yOR
	66BT5yOR (XVIII)	16.625-33.598	1045478..2454500	2138730..2204710	3.40*	30.828	2180512	4.5	1.42	0.9	3BT5yOR
	67BTm5yOR (XVIII)	16.625-33.598	1045478..2454500	2138730..2204710	4.45*	30.828	2180512	4.4	1.41	0.95	mBT5yOR
Diameter	1D3yOR (I)	141.777-171.805	14589909..21951197	16821781..17186613	3.08*	160.721	16947705	5.4	7.62	6.84	1D3yOR
	2D3yOR (I)	118.812-179.753	11919635..23855315	16821781..17186613	3.44*	160.721	16947705	5.4	7.5	6.79	2D3yOR
	3D3yOR (I)	115.503-179.753	11642470..23855315	16821781..17186613	2.49	160.721	16947705	4.6	7.88	7.08	3D3yOR
	4Dm3yOR (I)	138.124- 183.61	14220991..24264345	16821781..17186613	5.53*	160.721	16947705	8.4	7.67	6.87	mD3yOR
	5D4yWV (I)	239.73-270.879	30035716..33656926	31729094..32051364	3.55*	256.044	31882619	5.9	6.21	5.68	D4yWV
	6D3yOR (VI)	196.761-209.603	25929133..27249527	25929133..26617954	2.34	204.09	26492740	4.1	6.88	7.57	1D3yOR
	7D3yOR (VI)	125.927-176.336	17780293..24198085	18673945..18901998	3.82*	129.644	18776450	6	6.75	7.54	2D3yOR
	8D3yOR (VI)	185.369-193.621	24867504..25542755	25223741..25542755	2.38	193.345	25476020	3.7	6.84	7.56	2D3yOR
	9Dm3yOR (VI)	167.788-178.091	23345636..24459239	23845465..24198085	4.06*	174.551	23960071	6.1	6.92	7.61	mD3yOR
	10Dm3yOR (VIII)	15.693-29.563	1403643..2425365	1261657..1556267	2.27	17.06	1619820	3.3	7.02	7.52	mD3yOR
	11D3yOR (XII)	72.812-95.114	10080314..12965642	10355286..10574285	2.56	75.159	10461251	4.5	6.65	7.81	1D3yOR
	12D3yOR (XVIII)	72.807-102.154	12158103..14680521	12241315..12536759	3.05	76.63	12431929	4.8	7.49	6.8	2D3yOR
	13D3yOR (XVIII)	112.310-130.469	15301185..16917522	16329050..16917522	4.20*	129.943	16917522	6.7	7.56	6.73	2D3yOR
	14D3yOR (XVIII)	110.742-130.469	15230763..16917522	15942516..16101080	2.53	117.395	16037719	5.3	7.77	6.9	3D3yOR
	15Dm3yOR (XVIII)	110.742-130.469	15230763..16917522	15087827..15910227	5.04*	112.31	15301185	7.6	7.65	6.88	mD3yOR
Bark Thickness	1BTh3yOR (I)	118.344-171.805	11866851..21951197	13967001..14690977	4.87*	141.777	14589909	8.5	58.32	52.09	1BTh3yOR
	2BTh3yOR (I)	102.298-180.982	10244761..24122553	13440641..13932509	5.80*	135.01	13616216	9.6	57.57	51.07	2BTh3yOR
	3BTh3yOR (I)	132.826-176.992	13406603..22538436	14899257..15384564	2.78	147.654	15354169	3.8	56.5	52.62	3BTh3yOR
	4BThm3yOR (I)	102.298-179.753	10244761..23855315	13967001..14589909	5.73*	141.777	14589909	8.2	57.82	52.79	mBTh3yOR
	5BThm3yOR (II)	0.000-5.676	1758729.. 2326834	0..1956781	2.96	0	1758729	4.1	53.5	57.1	mBTh3yOR
	6BTh3yOR (VI)	127.156-167.513	18359514..23404188	20681717..21265766	6.74*	142.634	20945149	4.5	52.05	56.59	2BTh3yOR
	7BThm3yOR (VI)	143.406-173.298	21014964..23845465	21994961..22663997	4.68*	159.56	22592098	6.6	53.02	57.58	mBTh3yOR
	8BTh3yOR (VIII)	9.286-18.904	1068760..1679956	1556267..1679956	2.58	18.025	1642264	4.4	52.97	57.44	1BTh3yOR
	9BThm3yOR (VIII)	64.16-72.378	5368602..5942752	5491544..5638062	2.25	67.062	5579745	3.1	53.66	56.94	mBTh3yOR
	10BTh4yWV (XII)	71.066-100.683	9806393..13458226	11281882..11406046	2.21	81.24	11367099	3.7	54.97	57.44	BTh4yWV
	11BTh3yOR (XVIII)	18.043-32.818	1095357..2405252	1095357..1450095	3.91*	20.96	1229060	6.3	56.99	51.65	2BTh3yOR
	12BThm3yOR (XVIII)	16.625-33.277	1045478..2454500	1261729..1469739	4.52*	23.276	1450095	6.4	57.55	53.06	mBTh3yOR
Chr: chromosome; V2: markers anchored on version 2 of P. trichocarpa genome; V3: version 3 updated physical location; PVE: percent phenotypic variance explained; DD: homozygous for the P. deltoides allele, DT: heterozygous for the P. deltoides and P. trichocarpa alleles. LOD max determined using MQM mapping, value with *: above GW threshold, otherwise above CW threshold. Alternating white or grey…
