# Supplementary material for: Quantitative trait locus mapping of Populus bark features and stem diameter
Source: BMC Plant Biol. 2017 Nov 28;17:224. doi: 10.1186/s12870-017-1166-4 (PMC5704590; doi:10.1186/s12870-017-1166-4)
Supplement: Supplementary file 6 — All candidate genes within the ninety four QTL detected in Populus Family 52–124. Physical localization, annotation and expression profile of gene models within each QTL interval for all traits. (XLS 4640 kb) [file 12870_2017_1166_MOESM6_ESM.xls]

## Sheet: Bark Texture
Table S4. All candidate genes within the ninety four QTL detected in Populus Family 52-124. Physical localization, annotation and expression profile of gene models within each QTL interval for all traits.
Linkage Group	Gene Name		Location in the genome sequence				LOD score	Population (with		Annotation											Tissue (expression FPKM)																						Total Expression		Affymetrix Microarrays expression
			Scaffold	Gene Start (bp)	Gene End (bp)		(peak)	highest LOD score)		PFAM Description	Panther Description	KOG Desctiption	EC Description	KO Description	TAIR10	TAIR10 symbol	TAIR10 short_description	TAIR10 Curator_summary	TAIR10 Computational_description		BESC423.ZL 7 female early	BESC443.ZG 43 female receptive	BESC842.ZI 22 female late	Early dormant bud.early dormant bud	Fully open bud.fully open bud	GW9592.ZK 10 male early	GW9840.ZE 30 male early	Leaf first fully expanded.standard	Leaf immature.standard	Leaf young.standard	Predormant bud I	Predormant bud II	Root tip.standard	Root.ammonia	Root.nitrate	Root.standard	Root.urea	Stem inode.standard	Stem node.standard	Stem.ammonia	Stem.nitrate	Stem.urea			Probesets	Bark and mature phloem	Developing Phloem	Cambium	Developing Xylem
1	Potri.001G201400		LG_1	19732888	19738280		2.79	BT6yWV		CobW/HypB/UreG, nucleotide-binding domain		Cobalamin synthesis protein			AT1G15730.1		Cobalamin biosynthesis CobW-like protein		Cobalamin biosynthesis CobW-like protein; CONTAINS InterPro DOMAIN/s: Cobalamin (vitamin B12) biosynthesis CobW-like (InterPro:IPR003495), Cobalamin (vitamin B12) biosynthesis CobW-like, C-terminal (InterPro:IPR011629); BEST Arabidopsis thaliana protein match is: plastid transcriptionally active 17 (TAIR:AT1G80480.1); Has 16369 Blast hits to 11834 proteins in 1861 species: Archae - 128; Bacteria …		1	0.964	0.716	1.356	1.186	0.332	0.553	0.197	1.204	0.436	0.634	0.608	0.904	0.918	0.753	0.245	0.194	0.246	0.167	0.362	0.424	0.863	14.262		PtpAffx.124859.1.S1_at	4.19442	4.0456	4.11992	4.33296
1	Potri.001G201500		LG_1	19747904	19753408		2.79	BT6yWV		alpha/beta hydrolase fold		Predicted hydrolase/acyltransferase (alpha/beta hydrolase superfamily)	Haloalkane dehalogenase.		AT1G52510.1		alpha/beta-Hydrolases superfamily protein		alpha/beta-Hydrolases superfamily protein; FUNCTIONS IN: hydrolase activity, catalytic activity; LOCATED IN: chloroplast, chloroplast envelope; EXPRESSED IN: 21 plant structures; EXPRESSED DURING: 13 growth stages; CONTAINS InterPro DOMAIN/s: Epoxide hydrolase-like (InterPro:IPR000639), Alpha/beta hydrolase fold-1 (InterPro:IPR000073); BEST Arabidopsis thaliana protein match is: alpha/beta-Hydrol…		2.332	3.047	2.307	3.779	5.145	0.388	0.677	0.53	1.236	4.694	2.356	3.072	2.718	2.878	3.219	0.004	0.006	0.012	0.002	1.51	1.439	8.674	50.025		PtpAffx.80252.1.S1_at	7.2194	5.66632	5.75023	5.81233
1	Potri.001G201600		LG_1	19754678	19757504		2.79	BT6yWV		SWIM zinc finger, MULE transposase domain, FAR1 DNA-binding domain	FAMILY NOT NAMED				AT1G52520.1	FRS6	FAR1-related sequence 6		FAR1-related sequence 6 (FRS6); FUNCTIONS IN: zinc ion binding; INVOLVED IN: response to red or far red light; LOCATED IN: cellular_component unknown; EXPRESSED IN: 22 plant structures; EXPRESSED DURING: 12 growth stages; CONTAINS InterPro DOMAIN/s: MULE transposase, conserved domain (InterPro:IPR018289), Zinc finger, PMZ-type (InterPro:IPR006564), Transcription factor, FAR1-related (InterPro:IPR…		2.463	2.469	3.261	4.49	3.057	2.013	2.393	1.71	4.287	2.821	2.937	2.723	5.285	6.025	3.289	2.416	2.272	2.761	1.442	3.187	3.174	4.232	68.707		PtpAffx.223653.1.S1_at	8.00349	7.69388	7.46088	7.38193
1	Potri.001G201700		LG_1	19760284	19762590		2.79	BT6yWV		Hus1-like protein	MITOTIC AND DNA DAMAGE CHECKPOINT PROTEIN HUS1	Checkpoint 9-1-1 complex, HUS1 component		HUS1 checkpoint protein	AT1G52530.1				CONTAINS InterPro DOMAIN/s: Hus1-like protein (InterPro:IPR007150); Has 129 Blast hits to 128 proteins in 49 species: Archae - 0; Bacteria - 0; Metazoa - 57; Fungi - 10; Plants - 47; Viruses - 0; Other Eukaryotes - 15 (source: NCBI BLink).		3.935	2.862	4.322	6.059	3.21	2.553	2.153	1.425	6.51	4.031	7.241	5.245	6.884	6.278	5.396	5.579	4.572	2.7	3.042	5.204	6.566	3.744	99.511		PtpAffx.5581.2.S1_a_at	10.0843	10.0945	9.92799	9.71263
1	Potri.001G201800		LG_1	19763663	19768635		2.79	BT6yWV		hAT family C-terminal dimerisation region, Domain of unknown function (DUF4413)	BED FINGER-RELATED	Tam3-transposase (Ac family)			AT3G42170.1		BED zinc finger ;hAT family dimerisation domain	transposase-like gene with conserved domains from the family of hAT transposases that includes hobo from Drosophila melanogaster, Activator (Ac) from maize, and Tam3 from snapdragon but lacks several amino acids known to be essential for Ac transposition5. The DAYSLEEPER gene lacks 8 bp duplications and TIRs (a common feature of transcriptionally silent hAT transposases), however, DAYSLEEPER expr…	BED zinc finger ;hAT family dimerisation domain; CONTAINS InterPro DOMAIN/s: HAT dimerisation (InterPro:IPR008906), Zinc finger, BED-type predicted (InterPro:IPR003656); BEST Arabidopsis thaliana protein match is: BED zinc finger ;hAT family dimerisation domain (TAIR:AT1G18560.1); Has 1233 Blast hits to 1128 proteins in 97 species: Archae - 0; Bacteria - 4; Metazoa - 232; Fungi - 219; Plants - 75…		2.15	2.324	2.349	2.675	2.288	1.244	1.548	0.661	3.815	2.289	2.7	2.988	3.958	3.925	3.966	2.226	2.241	1.943	1.331	2.191	2.487	2.091	53.39		PtpAffx.80287.1.S1_at	10.7166	10.8431	11.1837	10.8657
1	Potri.001G201900		LG_1	19776161	19784823		2.79	BT6yWV		PX domain	SORTING NEXIN				AT3G15920.1		Phox (PX) domain-containing protein		Phox (PX) domain-containing protein; CONTAINS InterPro DOMAIN/s: Phox-like (InterPro:IPR001683); BEST Arabidopsis thaliana protein match is: Phox (PX) domain-containing protein (TAIR:AT4G32160.1); Has 39660 Blast hits to 24703 proteins in 1619 species: Archae - 570; Bacteria - 4339; Metazoa - 20583; Fungi - 3176; Plants - 1789; Viruses - 109; Other Eukaryotes - 9094 (source: NCBI BLink).		0.482	0.443	0.515	0.782	0.378	0.764	0.742	0.717	0.96	0.478	0.485	0.448	0.715	0.75	0.577	0.71	0.612	0.76	0.608	0.621	0.681	0.4	13.628		PtpAffx.65137.1.S1_at	8.6995	8.51977	8.89317	9.06813
1	Potri.001G202000		LG_1	19827140	19829267		2.79	BT6yWV							AT3G15900.1				unknown protein; FUNCTIONS IN: molecular_function unknown; INVOLVED IN: biological_process unknown; LOCATED IN: chloroplast; EXPRESSED IN: 23 plant structures; EXPRESSED DURING: 13 growth stages; Has 26 Blast hits to 26 proteins in 10 species: Archae - 0; Bacteria - 0; Metazoa - 0; Fungi - 0; Plants - 26; Viruses - 0; Other Eukaryotes - 0 (source: NCBI BLink).		5.617	6.437	5.474	5.66	11.612	1.904	2.922	2.409	8.26	6.883	5.358	6.371	3.595	3.698	4.708	2.273	2.614	1.257	2.67	3.887	3.936	7.909	105.454		PtpAffx.19234.1.S1_at	9.13111	8.14313	7.51464	8.21217
1	Potri.001G202100		LG_1	19829944	19831499		2.79	BT6yWV		Leucine Rich Repeat		Leucine-rich repeat (LRR) protein associated with apoptosis in muscle tissue			AT1G80080.1	AtRLP17,TMM	Leucine-rich repeat (LRR) family protein	Encodes a transmembrane leucine-repeat containing receptor-like protein that is expressed in proliferative postprotodermal cells. Recessive mutation leads to disruption of asymmetric cell division during stomata development.	TOO MANY MOUTHS (TMM); CONTAINS InterPro DOMAIN/s: Leucine-rich repeat (InterPro:IPR001611); BEST Arabidopsis thaliana protein match is: receptor like protein 29 (TAIR:AT2G42800.1); Has 88991 Blast hits to 28047 proteins in 1079 species: Archae - 16; Bacteria - 3330; Metazoa - 23111; Fungi - 805; Plants - 56845; Viruses - 0; Other Eukaryotes - 4884 (source: NCBI BLink).		0.36	0.293	0.473	2.316	5.213	0.106	0.125	0	7.713	3.812	9.042	17.042	0.912	0.883	16.671	0	0	0.039	0	0.02	0.078	1.698	66.796		PtpAffx.223652.1.S1_at	3.46932	3.50027	3.63551	3.47554
1	Potri.001G202200		LG_1	19832648	19833980		2.79	BT6yWV			DNAJ HOMOLOG SUBFAMILY C MEMBER				AT1G80030.1		Molecular chaperone Hsp40/DnaJ family protein		Molecular chaperone Hsp40/DnaJ family protein; FUNCTIONS IN: unfolded protein binding, heat shock protein binding, ATP binding; INVOLVED IN: protein folding, response to heat; LOCATED IN: chloroplast thylakoid membrane, chloroplast; EXPRESSED IN: 23 plant structures; EXPRESSED DURING: 14 growth stages; CONTAINS InterPro DOMAIN/s: Molecular chaperone, heat shock protein, Hsp40, DnaJ (InterPro:IPR0…		0	0	0	0	0	0	0	0	0	0	0	0	0	0	0	0	0	0	0	0	0	0	0		PtpAffx.223651.1.S1_at	3.65511	3.71455	3.74382	3.82783
1	Potri.001G202300		LG_1	19837636	19838786		2.79	BT6yWV		Seed dormancy control	CAMP-RESPONSE ELEMENT BINDING PROTEIN-RELATED				AT1G15320.1				unknown protein; FUNCTIONS IN: molecular_function unknown; INVOLVED IN: biological_process unknown; LOCATED IN: endomembrane system; EXPRESSED IN: flower; EXPRESSED DURING: petal differentiation and expansion stage; Has 62 Blast hits to 62 proteins in 17 species: Archae - 0; Bacteria - 0; Metazoa - 0; Fungi - 0; Plants - 62; Viruses - 0; Other Eukaryotes - 0 (source: NCBI BLink).		0	0	0.016	0.022	0	0.205	2.579	0.015	0.02	0.032	0	0	0	0.023	0.011	0	0	0.006	0	0	0.006	0	2.935		PtpAffx.223650.1.S1_at	3.4547	3.49696	3.96668	3.86549
1	Potri.001G202400		LG_1	19843009	19844199		2.79	BT6yWV		PRP8 domain IV core, U6-snRNA interacting domain of PrP8	PRE-MRNA SPLICING FACTOR PRP8			pre-mRNA-processing factor 8	AT1G80070.1	EMB14,EMB177,EMB33,SUS2	Pre-mRNA-processing-splicing factor	a genetic locus involved in embryogenesis. Mutations in this locus result in an abnormal suspensor and embryo lethality.	ABNORMAL SUSPENSOR 2 (SUS2); INVOLVED IN: nuclear mRNA splicing, via spliceosome; LOCATED IN: chloroplast, membrane; EXPRESSED IN: 24 plant structures; EXPRESSED DURING: 13 growth stages; CONTAINS InterPro DOMAIN/s: Mov34/MPN/PAD-1 (InterPro:IPR000555), Pre-mRNA-processing-splicing factor 8, U5-snRNA-binding (InterPro:IPR019581), Pre-mRNA-processing-splicing factor 8 (InterPro:IPR012591), PROCN (…		0.014	0	0	0	0	0	0	0.173	0.019	0.008	0	0	0.057	0.044	0.031	0	0.009	0.006	0	0	0.006	0	0.367		PtpAffx.223649.1.S1_at	4.00123	4.7248	5.32602	4.66243
1	Potri.001G202500		LG_1	19844512	19845532		2.79	BT6yWV			FAMILY NOT NAMED			ESCRT-II complex subunit VPS36	AT5G04920.1		EAP30/Vps36 family protein		EAP30/Vps36 family protein; CONTAINS InterPro DOMAIN/s: EAP30 (InterPro:IPR007286), Vacuolar protein sorting protein, Vps36 (InterPro:IPR021648); Has 1807 Blast hits to 1807 proteins in 277 species: Archae - 0; Bacteria - 0; Metazoa - 736; Fungi - 347; Plants - 385; Viruses - 0; Other Eukaryotes - 339 (source: NCBI BLink).		0.034	0	0	0	0	0	0	0.016	0.019	0	0	0	0	0	0	0	0.011	0	0	0	0.036	0	0.116		na	na	na	na	na
1	Potri.001G202600		LG_1	19852151	19852980		2.79	BT6yWV		tRNA synthetase class II core domain (G, H, P, S and T)	SERYL-TRNA SYNTHETASE		Serine--tRNA ligase.		AT5G27470.1		seryl-tRNA synthetase / serine--tRNA ligase		seryl-tRNA synthetase / serine--tRNA ligase; FUNCTIONS IN: serine-tRNA ligase activity, aminoacyl-tRNA ligase activity, nucleotide binding, ATP binding; INVOLVED IN: response to cadmium ion, seryl-tRNA aminoacylation; LOCATED IN: cytosol; EXPRESSED IN: 24 plant structures; EXPRESSED DURING: 14 growth stages; CONTAINS InterPro DOMAIN/s: tRNA-binding arm (InterPro:IPR010978), Seryl-tRNA synthetase,…		0	0	0	0	0	0.071	0.072	0	0	0	0	0	0	0	0	0	0.026	0.115	0.047	0	0.008	0	0.339		PtpAffx.223648.1.S1_at	3.34815	3.46601	3.71763	3.51232
1	Potri.001G202700		LG_1	19913260	19913963		2.79	BT6yWV													0.242	0.08	0.029	0.081	0.034	0.561	0.164	1.792	0	0	0	0	0.022	0.037	0	0.272	0.038	0	1.41	0.031	0.119	0	4.912		na	na	na	na	na
1	Potri.001G202800		LG_1	19944796	19945377		2.79	BT6yWV													0.901	0.444	0.425	0.044	0	2.124	0.348	4.012	0	0.255	0.117	0.521	0.111	0.136	0.342	2.958	2.05	0.238	6.181	0.015	0.085	0.714	22.021		na	na	na	na	na
1	Potri.001G202900		LG_1	19951963	19952637		2.79	BT6yWV		PROCT (NUC072) domain	PRE-MRNA SPLICING FACTOR PRP8				AT1G80070.1	EMB14,EMB177,EMB33,SUS2	Pre-mRNA-processing-splicing factor	a genetic locus involved in embryogenesis. Mutations in this locus result in an abnormal suspensor and embryo lethality.	ABNORMAL SUSPENSOR 2 (SUS2); INVOLVED IN: nuclear mRNA splicing, via spliceosome; LOCATED IN: chloroplast, membrane; EXPRESSED IN: 24 plant structures; EXPRESSED DURING: 13 growth stages; CONTAINS InterPro DOMAIN/s: Mov34/MPN/PAD-1 (InterPro:IPR000555), Pre-mRNA-processing-splicing factor 8, U5-snRNA-binding (InterPro:IPR019581), Pre-mRNA-processing-splicing factor 8 (InterPro:IPR012591), PROCN (…		0.177	0.131	0	0.122	0.07	0.127	0	0	0.221	0.114	0.118	0.017	0.237	0.118	0.018	0.114	0.169	0.111	0.04	0.024	0.137	0.108	2.173		PtpAffx.200605.1.S1_at	3.27741	3.18936	3.3836	3.23656
1	Potri.001G203000		LG_1	19954377	19955802		2.79	BT6yWV							AT5G62650.1		Tic22-like family protein		Tic22-like family protein; CONTAINS InterPro DOMAIN/s: Tic22-like (InterPro:IPR007378); Has 30201 Blast hits to 17322 proteins in 780 species: Archae - 12; Bacteria - 1396; Metazoa - 17338; Fungi - 3422; Plants - 5037; Viruses - 0; Other Eukaryotes - 2996 (source: NCBI BLink).		0	0	0	0	0	0.019	0	0	0	0	0	0	0	0	0	0	0	0	0	0	0	0	0.019		PtpAffx.216864.1.S1_at	4.93597	4.88499	5.12042	5.34337
1	Potri.001G203100		LG_1	19971193	19980408		2.79	BT6yWV		Protein kinase domain		Serine/threonine protein kinase	Non-specific protein-tyrosine kinase.		AT3G15890.1		Protein kinase superfamily protein		Protein kinase superfamily protein; FUNCTIONS IN: protein tyrosine kinase activity, protein kinase activity, kinase activity, ATP binding; INVOLVED IN: protein amino acid phosphorylation; LOCATED IN: plasma membrane; EXPRESSED IN: 17 plant structures; EXPRESSED DURING: 8 growth stages; CONTAINS InterPro DOMAIN/s: Protein kinase, ATP binding site (InterPro:IPR017441), Protein kinase, catalytic dom…		0	0	0	0.003	0	0	0	0	0	0	0	0	0	0	0	0	0	0.001	0.001	0	0	0	0.005		PtpAffx.200599.1.S1_s_at	8.31848	8.52299	8.72535	8.90958
1	Potri.001G203200		LG_1	19996146	19996820		2.79	BT6yWV													0	0	0	0.383	0.07	0	0	0	0	0.081	0.05	0.041	0.099	0.195	0.092	0	0	0	0.018	0	0.304	0.039	1.372		na	na	na	na	na
1	Potri.001G203300		LG_1	20051235	20052054		3.83	mBT3yOR													0	0	0	0	0	0	0	0.024	0	0	0	0	0	0	0	0	0	0	0.03	0	0	0	0.054		na	na	na	na	na
1	Potri.001G203400		LG_1	20075324	20076384		3.83	mBT3yOR													0	0.023	0.018	0	0	0	0.026	0	0	0	0	0	0.018	0	0.012	0.096	0.068	0	0.584	0	0	0	0.845		na	na	na	na	na
1	Potri.001G203500		LG_1	20088653	20089237		3.83	mBT3yOR													0	0	0.032	0	0	0.096	0	0.028	0	0	0	0	0	0	0	0.426	0.169	0.05	1.147	0	0.012	0	1.96		na	na	na	na	na
1	Potri.001G203600		LG_1	20101700	20112206		3.83	mBT3yOR		Protein kinase domain		Tyrosine kinase specific for activated (GTP-bound) p21cdc42Hs	Non-specific protein-tyrosine kinase.		AT3G15890.1		Protein kinase superfamily protein		Protein kinase superfamily protein; FUNCTIONS IN: protein tyrosine kinase activity, protein kinase activity, kinase activity, ATP binding; INVOLVED IN: protein amino acid phosphorylation; LOCATED IN: plasma membrane; EXPRESSED IN: 17 plant structures; EXPRESSED DURING: 8 growth stages; CONTAINS InterPro DOMAIN/s: Protein kinase, ATP binding site (InterPro:IPR017441), Protein kinase, catalytic dom…		0	0	0	0	0	0.013	0.007	0	0	0	0	0	0	0	0	0	0	0	0	0.001	0	0	0.021		na	na	na	na	na
1	Potri.001G203700		LG_1	20143030	20143660		3.83	mBT3yOR													0	0	0	6.249	0	0	0	0	0.03	0.112	0.802	0.339	0.2	0	0.667	0	0	0	0.019	0.026	4.52	0.099	13.063		na	na	na	na	na
1	Potri.001G203800		LG_1	20199157	20199756		3.83	mBT3yOR													0	0.041	0	0	0	0	0	0	0	0	0	0	0.025	0	0	0	0	0.011	0.026	0	0.015	0	0.118		na	na	na	na	na
1	Potri.001G203900		LG_1	20221251	20221835		3.83	mBT3yOR													0.028	0	0	0	0	0	0	0	0	0	0.053	0	0	0	0	0.022	0	0	0.027	0	0.024	0	0.154		na	na	na	na	na
1	Potri.001G204000		LG_1	20224160	20237001		3.83	mBT3yOR		Protein kinase domain		Serine/threonine protein kinase	Non-specific protein-tyrosine kinase.		AT3G15890.1		Protein kinase superfamily protein		Protein kinase superfamily protein; FUNCTIONS IN: protein tyrosine kinase activity, protein kinase activity, kinase activity, ATP binding; INVOLVED IN: protein amino acid phosphorylation; LOCATED IN: plasma membrane; EXPRESSED IN: 17 plant structures; EXPRESSED DURING: 8 growth stages; CONTAINS InterPro DOMAIN/s: Protein kinase, ATP binding site (InterPro:IPR017441), Protein kinase, catalytic dom…		1.638	1.948	2.564	2.321	1.43	1.597	2.329	1.446	2.159	1.938	1.78	1.622	2.2	2.354	1.816	2.464	2.549	3.214	2.052	2.352	2.07	1.94	45.783		PtpAffx.88675.1.A1_at	9.55023	9.36269	9.32954	9.61691
1	Potri.001G204100		LG_1	20241155	20243544		3.83	mBT3yOR		PAP2 superfamily C-terminal					AT3G15820.1	ROD1	phosphatidic acid phosphatase-related / PAP2-related	Functions as phosphatidylcholine:diacylglycerol cholinephosphotransferase, a major reaction for the transfer of 18:1 into phosphatidylcholine for desaturation and also for the reverse transfer of 18:2 and 18:3 into the triacylglycerols synthesis pathway	REDUCED OLEATE DESATURATION 1 (ROD1); BEST Arabidopsis thaliana protein match is: phosphatidic acid phosphatase-related / PAP2-related (TAIR:AT3G15830.1); Has 58 Blast hits to 58 proteins in 17 species: Archae - 0; Bacteria - 2; Metazoa - 0; Fungi - 0; Plants - 38; Viruses - 0; Other Eukaryotes - 18 (source: NCBI BLink).		4.185	3	3.592	1.62	3.106	6.172	6.259	5.595	1.174	3.352	2.365	2.734	1.183	0.874	2.078	1.96	2.262	3.044	2.038	1.825	1.548	1.162	61.128		PtpAffx.85696.1.S1_at	5.27864	5.14531	4.95474	5.05286
1	Potri.001G204200		LG_1	20266060	20268759		3.83	mBT3yOR		GAF domain, Histidine kinase-, DNA gyrase B-, and HSP90-like ATPase, Response regulator receiver domain	TWO-COMPONENT SENSOR HISTIDINE KINASE	Sensory transduction histidine kinase	Histidine kinase.	ethylene receptor [EC:2.7.13.-]	AT1G66340.1	AtETR1,EIN1,ETR,ETR1	Signal transduction histidine kinase, hybrid-type, ethylene sensor	Similar to prokaryote sensory transduction proteins. Contains a histidine kinase and a response regulator domain. Homodimer. Membrane component. Binds ethylene. Mutations affect ethylene binding and metabolism of other plant hormones such as auxin, cytokinins, ABA and gibberellic acid. Ethylene receptor. Has histidine kinase activity. Is regulated by RTE1. Mutations in ETR1 block ethylene stimula…	ETHYLENE RESPONSE 1 (ETR1); CONTAINS InterPro DOMAIN/s: Signal transduction histidine kinase, homodimeric (InterPro:IPR009082), Signal transduction histidine kinase, core (InterPro:IPR005467), Signal transduction histidine kinase, hybrid-type, ethylene sensor (InterPro:IPR014525), ATPase-like, ATP-binding domain (InterPro:IPR003594), CheY-like (InterPro:IPR011006), Signal transduction response re…		2.221	1.76	2.036	2.103	1.616	2.212	2.604	2.89	5.476	1.307	1.374	1.469	2.053	2.079	1.753	2.653	2.747	3.453	2.453	1.832	1.941	1.605	49.637		Ptp.6128.1.S1_s_at	9.24454	9.32289	9.38493	9.66122
1	Potri.001G204300		LG_1	20271786	20276405		3.83	mBT3yOR			FAMILY NOT NAMED				AT3G15840.5	PIFI	post-illumination chlorophyll fluorescence increase	Encodes a chloroplast-targeted protein localized in the stroma that is a novel component essential for NDH-mediated non-photochemical reduction of the plastoquinone pool in chlororespiratory electron transport.	post-illumination chlorophyll fluorescence increase (PIFI); FUNCTIONS IN: molecular_function unknown; INVOLVED IN: chlororespiration; LOCATED IN: chloroplast stroma; EXPRESSED IN: 21 plant structures; EXPRESSED DURING: 13 growth stages.		1.094	1.622	1.291	2.994	2.856	0.295	0.436	0.755	1.856	4.699	1.768	2.918	1.585	2.381	1.702	0.003	0.005	0.01	0.006	0.607	0.791	9.551	39.225		PtpAffx.70059.1.A1_s_at	7.62679	3.47483	3.27783	3.44139
1	Potri.001G204400		LG_1	20316172	20317954		3.62	mBT3yOR		Tryptophan/tyrosine permease family	AMINO ACID TRANSPORTER	Amino acid transporter protein			AT1G80510.1		Transmembrane amino acid transporter family protein	Encodes a close relative of the amino acid transporter ANT1 (AT3G11900).	Transmembrane amino acid transporter family protein; CONTAINS InterPro DOMAIN/s: Amino acid transporter, transmembrane (InterPro:IPR013057); BEST Arabidopsis thaliana protein match is: Transmembrane amino acid transporter family protein (TAIR:AT5G38820.1); Has 30201 Blast hits to 17322 proteins in 780 species: Archae - 12; Bacteria - 1396; Metazoa - 17338; Fungi - 3422; Plants - 5037; Viruses - 0…		2.305	3.605	3.017	1.663	0.575	4.496	3.501	6.087	1.149	0.732	1.634	1.651	3.151	2.801	1.931	3.286	2.878	2.735	1.938	1.175	1.7	0.743	52.753		PtpAffx.200596.1.S1_at	5.82684	6.00365	5.87558	6.61991
1	Potri.001G204500		LG_1	20332606	20333035		3.62	mBT3yOR		PPR repeat	FAMILY NOT NAMED				AT4G18840.1		Pentatricopeptide repeat (PPR-like) superfamily protein		Pentatricopeptide repeat (PPR-like) superfamily protein; CONTAINS InterPro DOMAIN/s: Pentatricopeptide repeat (InterPro:IPR002885); BEST Arabidopsis thaliana protein match is: Tetratricopeptide repeat (TPR)-like superfamily protein (TAIR:AT1G74630.1); Has 40182 Blast hits to 14292 proteins in 243 species: Archae - 8; Bacteria - 21; Metazoa - 44; Fungi - 131; Plants - 39337; Viruses - 0; Other Euk…		0.165	0.568	0.312	0.251	0.911	0.499	0.326	0.199	1.045	0.024	0.37	0.079	0.328	0.369	0.086	0.632	0.264	0.257	0.297	0.519	0.07	0.783	8.354		na	na	na	na	na
1	Potri.001G204600		LG_1	20338777	20339696		3.62	mBT3yOR		SAM domain (Sterile alpha motif)					AT1G15760.1		Sterile alpha motif (SAM) domain-containing protein		Sterile alpha motif (SAM) domain-containing protein; CONTAINS InterPro DOMAIN/s: Sterile alpha motif homology (InterPro:IPR010993), Sterile alpha motif, type 2 (InterPro:IPR011510); BEST Arabidopsis thaliana protein match is: Sterile alpha motif (SAM) domain-containing protein (TAIR:AT1G80520.1); Has 64 Blast hits to 64 proteins in 13 species: Archae - 0; Bacteria - 0; Metazoa - 0; Fungi - 0; Pla…		19.03	9.808	10.901	5.388	10.541	10.202	11.381	9.399	3.572	14.142	13.787	15.03	6.039	3.65	12.283	41.195	30.849	27.913	19.327	40.515	34.407	14.614	363.973		PtpAffx.139313.1.S1_at	6.31833	7.58531	7.37442	8.22092
1	Potri.001G204700		LG_1	20339741	20348018		3.62	mBT3yOR		Nodulin-like	UNCHARACTERIZED NODULIN-LIKE PROTEIN				AT1G80530.1		Major facilitator superfamily protein		Major facilitator superfamily protein; FUNCTIONS IN: molecular_function unknown; INVOLVED IN: response to karrikin; LOCATED IN: nucleus; EXPRESSED IN: 23 plant structures; EXPRESSED DURING: 13 growth stages; CONTAINS InterPro DOMAIN/s: Nodulin-like (InterPro:IPR010658), Major facilitator superfamily, general substrate transporter (InterPro:IPR016196); BEST Arabidopsis thaliana protein match is: M…		4.538	2.684	3.198	2.785	1.762	2.564	3.401	1.756	2.591	1.906	3.313	2.418	4.669	4.589	3.252	4.408	3.837	3.67	3.083	2.579	3.386	1.377	67.766		PtpAffx.82257.1.A1_at	3.97133	4.01132	3.95599	4.25264
1	Potri.001G204800		LG_1	20344494	20344727		3.62	mBT3yOR													0.072	0	0.08	0.243	0	0	0	0.152	0.243	0.09	0.097	0	0.276	0.338	0.105	0	0.094	0	0	0	0.069	0	1.859		na	na	na	na	na
1	Potri.001G204900		LG_1	20354408	20358676		3.62	mBT3yOR						PAX-interacting protein 1	AT1G15780.1				unknown protein; BEST Arabidopsis thaliana protein match is: unknown protein (TAIR:AT2G10440.1); Has 103701 Blast hits to 43153 proteins in 1828 species: Archae - 30; Bacteria - 7385; Metazoa - 38639; Fungi - 11531; Plants - 7727; Viruses - 307; Other Eukaryotes - 38082 (source: NCBI BLink).		1.934	3.046	2.862	3.831	1.651	2.351	2.004	2.934	6.45	2.428	2.559	2.469	5.309	5.779	3.756	5.971	6.221	5.379	4.195	3.94	4.386	2.626	82.081		na	na	na	na	na
1	Potri.001G205000		LG_1	20387681	20388217		3.62	mBT3yOR		Protein kinase domain	SERINE/THREONINE-PROTEIN KINASE NEK		Non-specific serine/threonine protein kinase.		AT3G20860.1	ATNEK5,NEK5	NIMA-related kinase 5	Encodes a member of the NIMA-related serine/threonine kinases (Neks) that have been linked to cell-cycle regulation in fungi and mammals. Plant Neks might be involved in plant development processes.	NIMA-related kinase 5 (NEK5); FUNCTIONS IN: protein serine/threonine kinase activity, protein kinase activity, kinase activity, ATP binding; INVOLVED IN: protein amino acid phosphorylation; EXPRESSED IN: 18 plant structures; EXPRESSED DURING: 10 growth stages; CONTAINS InterPro DOMAIN/s: Protein kinase, ATP binding site (InterPro:IPR017441), Serine/threonine-protein kinase domain (InterPro:IPR002…		0	0	0	0	0	0	0	0	0.035	0	0	0	0	0	0	0	0	0.025	0	0.052	0	0	0.112		na	na	na	na	na
1	Potri.001G205100		LG_1	20401311	20402969		3.62	mBT3yOR		Plant protein of unknown function	FAMILY NOT NAMED				AT3G02645.1		Plant protein of unknown function (DUF247)		Plant protein of unknown function (DUF247); CONTAINS InterPro DOMAIN/s: Protein of unknown function DUF247, plant (InterPro:IPR004158); BEST Arabidopsis thaliana protein match is: Plant protein of unknown function (DUF247) (TAIR:AT3G50150.1).		0.051	0.03	0.011	0.201	0	0.052	0.02	0.012	4.113	0	0	0	0	0	0.008	0.015	0.067	0	1.233	0	0.014	0.079	5.906		PtpAffx.200595.1.S1_at	4.56487	4.67128	5.08839	4.7959
1	Potri.001G205200		LG_1	20417949	20421197		3.62	mBT3yOR		Membrane transport protein	FAMILY NOT NAMED			PIN; auxin efflux carrier family	AT1G23080.1	ATPIN7,PIN7	Auxin efflux carrier family protein	Encodes a novel component of auxin efflux that is located apically in the basal cell and is involved during embryogenesis in setting up the apical-basal axis in the embryo. It is also involved in pattern specification during root development. In roots, it is expressed at lateral and basal membranes of provascular cells in the meristem and elongation zone, whereas in the columella cells it coincid…	PIN-FORMED 7 (PIN7); FUNCTIONS IN: auxin:hydrogen symporter activity, transporter activity, auxin efflux transmembrane transporter activity; INVOLVED IN: response to cyclopentenone, root development, pattern specification process, auxin polar transport, longitudinal axis specification; LOCATED IN: plasma membrane, membrane; EXPRESSED IN: 24 plant structures; EXPRESSED DURING: 13 growth stages; CO…		0	0	0	0	0	0	0	0	0	0	0	0	0	0	0	0	0	0	0	0	0	0	0		PtpAffx.200594.1.S1_at	4.16022	4.06449	4.33372	4.35296
1	Potri.001G205300		LG_1	20427485	20437071		3.62	mBT3yOR		TPR repeat, Amidases	AMIDASE	Amidases	Amidase.		AT5G09420.1	ATTOC64-V,MTOM64,TOC64-V	translocon at the outer membrane of chloroplasts 64-V	Encodes one of the 36 carboxylate clamp (CC)-tetratricopeptide repeat (TPR) proteins (Prasad 2010, Pubmed ID: 20856808) with potential to interact with Hsp90/Hsp70 as co-chaperones.	translocon at the outer membrane of chloroplasts 64-V (TOC64-V); FUNCTIONS IN: amidase activity, binding, carbon-nitrogen ligase activity, with glutamine as amido-N-donor; INVOLVED IN: protein targeting to mitochondrion; LOCATED IN: mitochondrion; EXPRESSED IN: 25 plant structures; EXPRESSED DURING: 13 growth stages; CONTAINS InterPro DOMAIN/s: Tetratricopeptide-like helical (InterPro:IPR011990),…		0.571	0.64	0.664	1.024	0.266	0.348	0.483	0.196	1.557	0.238	0.473	0.343	0.719	0.696	0.437	0.671	0.526	0.665	0.514	0.634	0.686	0.329	12.68		PtpAffx.200593.1.S1_at	7.76102	7.90151	8.06198	7.52425
1	Potri.001G205400		LG_1	20466642	20493602		3.62	mBT3yOR		Heavy-metal-associated domain, E1-E2 ATPase, haloacid dehalogenase-like hydrolase	SARCOPLASMIC/ENDOPLASMIC RETICULUM CALCIUM ATPASE 3		Cu(2+)-exporting ATPase.	Cu2+-exporting ATPase [EC:3.6.3.4]	AT4G33520.2	HMA6,PAA1	P-type ATP-ase 1	Encodes a putative metal-transporting P-type ATPase.	P-type ATP-ase 1 (PAA1); FUNCTIONS IN: copper ion transmembrane transporter activity, ATPase activity, coupled to transmembrane movement of ions, phosphorylative mechanism; INVOLVED IN: photosynthetic electron transport chain; LOCATED IN: chloroplast, chloroplast envelope; EXPRESSED IN: 23 plant structures; EXPRESSED DURING: 13 growth stages; CONTAINS InterPro DOMAIN/s: ATPase, P-type copper-tran…		1.983	2.048	1.557	0.804	1.684	0.927	1.423	0.561	0.689	1.205	1.757	1.713	1.362	1.409	2.03	0.735	0.615	0.674	0.783	1.177	1.241	0.939	27.316		PtpAffx.218341.1.S1_s_at	5.05639	5.02954	4.82061	5.13643
1	Potri.001G205500		LG_1	20506513	20514970		4.58	mBT3yOR		K+ potassium transporter	OSMOTIC STRESS POTASSIUM TRANSPORTER				AT5G09400.1	KUP7	K+ uptake permease 7	potassium transporter	K+ uptake permease 7 (KUP7); FUNCTIONS IN: potassium ion transmembrane transporter activity; INVOLVED IN: potassium ion transport; LOCATED IN: vacuolar membrane, plasma membrane, membrane, plant-type vacuole; EXPRESSED IN: 18 plant structures; EXPRESSED DURING: 11 growth stages; CONTAINS InterPro DOMAIN/s: Potassium uptake protein, kup (InterPro:IPR018519), K+ potassium transporter (InterPro:IPR0…		2.576	2.469	2.624	3.817	1.701	2.555	2.543	2.241	3.444	2	1.796	1.992	4.239	4.375	2.801	2.67	2.419	2.589	1.699	2.943	3.325	1.747	58.565		PtpAffx.50789.1.A1_at	9.47554	10.0499	10.4784	10.6145
1	Potri.001G205600		LG_1	20519937	20520640		4.58	mBT3yOR			UNCHARACTERIZED				AT1G43722.1				unknown protein; BEST Arabidopsis thaliana protein match is: unknown protein (TAIR:AT5G28730.1); Has 924 Blast hits to 912 proteins in 109 species: Archae - 0; Bacteria - 0; Metazoa - 222; Fungi - 31; Plants - 661; Viruses - 0; Other Eukaryotes - 10 (source: NCBI BLink).		0	0	0	0	0	0	0	0	0	0	0	0	0	0	0	0	0	0	0	0	0	0	0		na	na	na	na	na
1	Potri.001G205700		LG_1	20544464	20551312		4.58	mBT3yOR			PROTEIN LIN1	Uncharacterized protein involved in protein-protein interaction, contains polyproline-binding GYF domain		CD2 antigen cytoplasmic tail-binding protein 2	AT5G09390.1		CD2-binding protein-related		CD2-binding protein-related; FUNCTIONS IN: molecular_function unknown; INVOLVED IN: biological_process unknown; LOCATED IN: cellular_component unknown; EXPRESSED IN: 25 plant structures; EXPRESSED DURING: 15 growth stages; BEST Arabidopsis thaliana protein match is: suppressor of abi3-5 (TAIR:AT3G54230.2); Has 30201 Blast hits to 17322 proteins in 780 species: Archae - 12; Bacteria - 1396; Metazo…		0.579	0.676	0.639	0.996	0.792	1.115	1.162	0.763	2.841	0.897	0.786	0.797	1.159	1.14	1.169	0.562	0.552	0.586	0.491	0.954	1.02	0.966	20.642		PtpAffx.200589.1.S1_at	5.49301	6.2374	6.19885	6.24165
1	Potri.001G205800		LG_1	20565574	20574513		4.58	mBT3yOR							AT5G64170.2		dentin sialophosphoprotein-related		dentin sialophosphoprotein-related; FUNCTIONS IN: molecular_function unknown; INVOLVED IN: biological_process unknown; LOCATED IN: cellular_component unknown; EXPRESSED IN: 17 plant structures; EXPRESSED DURING: 9 growth stages; BEST Arabidopsis thaliana protein match is: unknown protein (TAIR:AT3G54500.2); Has 181 Blast hits to 169 proteins in 40 species: Archae - 2; Bacteria - 18; Metazoa - 17;…		0.48	0.285	0.282	1.372	0.849	0.948	0.546	0.529	1.345	1.774	1.3	1.38	1.444	1.164	1.833	0.284	0.321	0.282	0.358	1.316	1.328	1.81	21.23		PtpAffx.20558.1.A1_at	10.4392	10.1454	10.2525	10.3369
1	Potri.001G205900		LG_1	20571367	20573231		4.58	mBT3yOR													0.055	0	0	0.034	0.051	0.104	0.018	0.055	0.035	0.01	0	0	0.008	0.014	0.059	0	0.006	0.007	0	0.012	0.01	0.072	0.55		na	na	na	na	na
1	Potri.001G206000		LG_1	20581493	20583773		4.58	mBT3yOR							AT5G64160.1				unknown protein; FUNCTIONS IN: molecular_function unknown; INVOLVED IN: biological_process unknown; LOCATED IN: cellular_component unknown; EXPRESSED IN: 24 plant structures; EXPRESSED DURING: 15 growth stages; Has 30201 Blast hits to 17322 proteins in 780 species: Archae - 12; Bacteria - 1396; Metazoa - 17338; Fungi - 3422; Plants - 5037; Viruses - 0; Other Eukaryotes - 2996 (source: NCBI BLink).		1.439	1.625	1.76	5.461	2.384	1.373	1.672	1.28	6.9	2.792	3.076	2.69	6.304	6.781	3.103	2.102	2.081	1.486	2.464	2.814	3.492	3.433	66.512		na	na	na	na	na
1	Potri.001G206100		LG_1	20590470	20600486		4.58	mBT3yOR		Endoplasmic Reticulum-Golgi Intermediate Compartment (ERGIC), Endoplasmic reticulum vesicle transporter	ENDOPLASMIC RETICULUM-GOLGI INTERMEDIATE COMPARTMENT PROTEIN	COPII vesicle protein			AT1G36050.1		Endoplasmic reticulum vesicle transporter protein		Endoplasmic reticulum vesicle transporter protein; FUNCTIONS IN: molecular_function unknown; INVOLVED IN: fatty acid biosynthetic process; LOCATED IN: plasma membrane; EXPRESSED IN: 25 plant structures; EXPRESSED DURING: 15 growth stages; CONTAINS InterPro DOMAIN/s: Protein of unknown function DUF1692 (InterPro:IPR012936); BEST Arabidopsis thaliana protein match is: Endoplasmic reticulum vesicle …		1.227	1.162	1.094	1.535	0.798	0.809	0.879	0.973	1.053	1.01	1.386	1.198	2.271	2.142	1.271	2.114	1.816	1.487	1.312	1.472	1.639	1.269	29.917		Ptp.2100.1.S1_s_at	9.58001	9.34676	9.16217	9.25199
1	Potri.001G206200		LG_1	20618655	20623196		4.58	mBT3yOR		Multicopper oxidase	MULTI-COPPER OXIDASE		Laccase.	adenylyl-sulfate reductase (glutathione) [EC:1.8.4.9]	AT5G09360.1	LAC14	laccase 14	putative laccase, a member of laccase family of genes (17 members in Arabidopsis).	laccase 14 (LAC14); FUNCTIONS IN: laccase activity; INVOLVED IN: oxidation reduction, lignin catabolic process; LOCATED IN: endomembrane system, apoplast; EXPRESSED IN: central cell, fruit; CONTAINS InterPro DOMAIN/s: Multicopper oxidase, type 3 (InterPro:IPR011707), Laccase (InterPro:IPR017761), Multicopper oxidase, type 2 (InterPro:IPR011706), Cupredoxin (InterPro:IPR008972), Multicopper oxidas…		0	0	0.004	0	0	0	0	0	0	0	0	0	0	0	0	0	0	0	0	0	0	0	0.004		PtpAffx.224162.1.S1_at	3.67968	3.58086	4.04824	3.69263
1	Potri.001G206300		LG_1	20624100	20624863		4.58	mBT3yOR							AT2G01600.1		ENTH/ANTH/VHS superfamily protein		ENTH/ANTH/VHS superfamily protein; FUNCTIONS IN: phospholipid binding, clathrin binding, binding, phosphatidylinositol binding; INVOLVED IN: N-terminal protein myristoylation, clathrin coat assembly; LOCATED IN: membrane; EXPRESSED IN: 24 plant structures; EXPRESSED DURING: 15 growth stages; CONTAINS InterPro DOMAIN/s: Epsin-like, N-terminal (InterPro:IPR013809), ANTH (InterPro:IPR011417), ENTH/V…		0.469	0.491	0.801	0.432	0.205	0.211	0.269	0.693	0.459	0.169	0.402	0.118	0.57	0.552	0.354	0.728	0.574	0.842	0.608	0.829	0.654	0.272	10.702		na	na	na	na	na
1	Potri.001G206400		LG_1	20640673	20644324		9.88	mBT3yOR		PHP domain	PHP DOMAIN PROTEIN			TatD-related deoxyribonuclease	AT2G13840.1		Polymerase/histidinol phosphatase-like		Polymerase/histidinol phosphatase-like; FUNCTIONS IN: DNA binding, DNA-directed DNA polymerase activity, catalytic activity; INVOLVED IN: DNA replication; LOCATED IN: cellular_component unknown; EXPRESSED IN: 22 plant structures; EXPRESSED DURING: 13 growth stages; CONTAINS InterPro DOMAIN/s: Polymerase/histidinol phosphatase-like (InterPro:IPR016195), Polymerase/histidinol phosphatase, N-termina…		7.906	8.169	9.026	7.18	9.637	6.225	7.767	5.799	10.933	7.314	7.137	7.896	5.658	5.685	7.109	5.905	5.456	4.268	5.176	4.899	5.09	9.873	154.108		PtpAffx.50432.1.A1_at	8.77149	8.45272	8.49283	7.9962
1	Potri.001G206500		LG_1	20655749	20655958		9.88	mBT3yOR													1.487	0.657	1.954	2.382	2.002	1.613	1.476	2.365	1.88	2.355	2.925	3.133	4.789	3.4	5.492	3.78	2.798	5.607	1.013	3.807	2.545	1.621	59.081		na	na	na	na	na
1	Potri.001G206600		LG_1	20658471	20661501		9.88	mBT3yOR			FAMILY NOT NAMED				AT5G64550.1		loricrin-related		loricrin-related; BEST Arabidopsis thaliana protein match is: loricrin-related (TAIR:AT5G09670.1); Has 1807 Blast hits to 1807 proteins in 277 species: Archae - 0; Bacteria - 0; Metazoa - 736; Fungi - 347; Plants - 385; Viruses - 0; Other Eukaryotes - 339 (source: NCBI BLink).		8.3	8.785	8.417	17.706	8.955	12.663	9.935	13.493	13.825	11.846	12.497	10.927	23.803	26.652	14.021	19.72	14.821	18.28	10.646	16.918	20.323	9.758	312.291		PtpAffx.200586.1.S1_s_at	8.70808	8.64553	8.63689	8.93934
1	Potri.001G206700		LG_1	20662693	20669040		9.88	mBT3yOR		Leucine rich repeat N-terminal domain, Protein kinase domain		Serine/threonine protein kinase	Non-specific serine/threonine protein kinase.	brassinosteroid insensitive 1-associated receptor kinase 1 [EC:2.7.10.1 2.7.11.1]	AT4G33430.1	ATBAK1,ATSERK3,BAK1,ELG,RKS10,SERK3	BRI1-associated receptor kinase	Leu-rich receptor Serine/threonine protein kinase. Component of BR signaling that interacts with BRI1 in vitro and in vivo to form a heterodimer. Brassinolide-dependent association of BRI1 and BAK1 in vivo. Phosphorylation of both BRI1 and BAK1 on Thr residues was BR dependent. Although BAK1 and BRI1 alone localize in the plasma membrane, when BAK1 and BRI1 are coexpressed, the heterodimer BAK1/B…	BRI1-associated receptor kinase (BAK1); FUNCTIONS IN: protein binding, protein serine/threonine kinase activity, protein heterodimerization activity, kinase activity; INVOLVED IN: in 6 processes; LOCATED IN: endosome, plasma membrane, protein complex; EXPRESSED IN: 26 plant structures; EXPRESSED DURING: 13 growth stages; CONTAINS InterPro DOMAIN/s: Protein kinase, ATP binding site (InterPro:IPR01…		1.786	1.607	1.919	2.032	0.957	1.548	1.586	2.134	1.826	1.54	1.484	1.417	2.913	3.11	1.701	3.058	3.09	3.734	2.549	2.166	2.247	1.661	46.065		PtpAffx.33230.1.S1_at	8.17129	8.00942	8.09053	8.9002
1	Potri.001G206800		LG_1	20699464	20704399		9.88	mBT3yOR		Fibronectin type III-like domain, Glycosyl hydrolase family 3 N terminal domain	PERIPLASMIC BETA-GLUCOSIDASE-RELATED		Non-reducing end alpha-L-arabinofuranosidase, Xylan 1,4-beta-xylosidase.		AT5G64570.1	ATBXL4,XYL4	beta-D-xylosidase 4	Encodes a beta-d-xylosidase that belongs to family 3 of glycoside hydrolases.	beta-D-xylosidase 4 (XYL4); FUNCTIONS IN: xylan 1,4-beta-xylosidase activity, hydrolase activity, hydrolyzing O-glycosyl compounds; INVOLVED IN: xylan catabolic process; LOCATED IN: apoplast, cell wall; EXPRESSED IN: 24 plant structures; EXPRESSED DURING: 13 growth stages; CONTAINS InterPro DOMAIN/s: Glycoside hydrolase, family 3, N-terminal (InterPro:IPR001764), Glycoside hydrolase, family 3, C-…		18.958	11.865	10.449	1.336	13.483	16.22	18.093	11.899	0.484	7.228	6.336	5.915	1.523	1.148	6.652	2.739	6.53	40.056	7.386	4.325	3.396	5.787	201.808		PtpAffx.122394.1.S1_s_at	7.76286	9.79501	10.6085	11.0804
1	Potri.001G206900		LG_1	20733646	20734758		9.88	mBT3yOR		No apical meristem (NAM) protein	FAMILY NOT NAMED				AT5G64530.1	ANAC104,XND1	xylem NAC domain 1		xylem NAC domain 1 (XND1); CONTAINS InterPro DOMAIN/s: No apical meristem (NAM) protein (InterPro:IPR003441); BEST Arabidopsis thaliana protein match is: NAC domain containing protein 25 (TAIR:AT1G61110.1); Has 2741 Blast hits to 2738 proteins in 73 species: Archae - 0; Bacteria - 0; Metazoa - 0; Fungi - 0; Plants - 2741; Viruses - 0; Other Eukaryotes - 0 (source: NCBI BLink).		0.228	0.168	0.124	1.274	2.313	0.251	0.19	0	0.159	5.368	2.743	4.015	0.339	0.403	3.523	0.164	0.392	0.354	0.378	0.033	0.13	2.162	24.711		PtpAffx.200585.1.S1_at	3.28742	3.44113	3.7303	3.43004
1	Potri.001G207000		LG_1	20738769	20742872		9.88	mBT3yOR		Putative RNA methylase family UPF0020	RNA METHYLASE-RELATED		tRNA (guanine(10)-N(2))-methyltransferase.		AT3G26410.1		methyltransferases;nucleic acid binding	Encodes a protein involved in modification of nucleosides in tRNA. Mutants have only 7.3% 2-methylguanosine levels of wild type counterparts.	methyltransferases;nucleic acid binding; FUNCTIONS IN: methyltransferase activity, nucleic acid binding; INVOLVED IN: methylation; LOCATED IN: endomembrane system; EXPRESSED IN: 22 plant structures; EXPRESSED DURING: 13 growth stages; CONTAINS InterPro DOMAIN/s: Putative RNA methylase (InterPro:IPR000241), tRNA guanosine-2&apos;-O-methyltransferase, TRM11 (InterPro:IPR016691), DNA methylase, N-6 …		6.392	7.496	5.717	23.136	3.86	2.261	3.504	1.537	26.868	4.458	13.678	7.34	21.393	22.955	9.635	17.497	13.312	7.766	9.234	6.934	10.169	6.487	231.629		PtpAffx.88.1.S1_at	10.2342	9.84219	9.59764	8.66507
1	Potri.001G207100		LG_1	20750806	20752266		9.88	mBT3yOR		Zinc knuckle, RNA recognition motif. (a.k.a. RRM, RBD, or RNP domain)	FAMILY NOT NAMED			heterogeneous nuclear ribonucleoprotein G	AT3G26420.1	ATRZ-1A	RNA-binding (RRM/RBD/RNP motifs) family protein with retrovirus zinc finger-like domain	Zinc finger-containing glycine-rich RNA-binding protein. Cold-inducible. Contributes to the enhancement of freezing tolerance. Members of this protein family include AT3G26420 (ATRZ-1A), AT1G60650 (AtRZ-1b) and AT5G04280 (AtRZ-1c).	ATRZ-1A; CONTAINS InterPro DOMAIN/s: RNA recognition motif, RNP-1 (InterPro:IPR000504), Nucleotide-binding, alpha-beta plait (InterPro:IPR012677), Zinc finger, CCHC-type (InterPro:IPR001878); BEST Arabidopsis thaliana protein match is: RNA-binding (RRM/RBD/RNP motifs) family protein with retrovirus zinc finger-like domain (TAIR:AT5G04280.1); Has 19846 Blast hits to 11644 proteins in 926 species: …		79.626	73.674	77.309	89.429	67.846	69.324	78.214	54.912	165.203	55.267	76.722	70.144	86.849	89.633	60.609	126.47	104.456	69.25	106.759	73.864	81.14	78.522	1835.22		PtpAffx.5360.1.S1_at	12.8627	12.8471	12.5485	12.465
1	Potri.001G207200		LG_1	20752281	20753117		9.88	mBT3yOR													4.693	3.819	5.163	25.635	4.605	6.126	4.476	6.154	21.797	13.811	13.907	11.784	26.02	29.874	14.267	29.425	22.446	16.531	25.405	28.656	28.571	32.741	375.906		PtpAffx.95526.1.A1_at	9.57185	10.2777	10.5277	10.8051
1	Potri.001G207300		LG_1	20755606	20761803		9.88	mBT3yOR													0.168	0.133	0.166	0.447	0.132	0.143	0.103	0.059	0.317	0.183	0.144	0.161	0.586	0.654	0.322	0.193	0.17	0.151	0.093	0.254	0.247	0.209	5.035		PtpAffx.11884.1.A1_at	5.2545	5.16376	5.22218	5.67124
1	Potri.001G207400		LG_1	20767117	20767981		9.88	mBT3yOR													0	0	0	0	0	0	0	0	0	0	0	0	0	0	0	0	0	0	0	0	0	0	0		PtpAffx.223890.1.S1_x_at	3.19641	3.18292	3.23018	3.20769
1	Potri.001G207500		LG_1	20771320	20773202		9.88	mBT3yOR			TELOMERASE REVERSE TRANSCRIPTASE		RNA-directed DNA polymerase.		AT5G16850.1	ATTERT,TERT	telomerase reverse transcriptase	Encodes the catalytic subunit of telomerase reverse transcriptase. Involved in telomere homeostasis. Homozygous double mutants with ATR show gross morphological defects over a period of generations. TERT shows Class II telomerase activity in vitro, indicating that it can initiate de novo telomerase synthesis on non-telomeric DNA, often using a preferred position within the telomerase-bound RNA.	telomerase reverse transcriptase (TERT); FUNCTIONS IN: telomerase activity, telomeric template RNA reverse transcriptase activity; INVOLVED IN: nucleolus organization, telomere maintenance via telomerase, chromosome organization, chromosome localization; LOCATED IN: nucleus; EXPRESSED IN: 10 plant structures; EXPRESSED DURING: 4 anthesis, F mature embryo stage, petal differentiation and expansion…		0	0	0	0	0	0	0	0	0	0	0	0	0	0.014	0	0	0	0	0	0	0	0	0.014		na	na	na	na	na
1	Potri.001G207600		LG_1	20777963	20778749		9.88	mBT3yOR													0.387	0.585	0.466	1.534	1.879	72.125	34.195	215.636	0	0.782	0.473	0.372	0.023	0.234	0.378	0	0.014	0.014	0.02	0.214	0.307	0.233	329.871		PtpAffx.200584.1.S1_at	3.49393	3.16209	3.27248	3.25821
1	Potri.001G207700		LG_1	20779058	20787060		9.88	mBT3yOR		Type III restriction enzyme, res subunit, Helicase conserved C-terminal domain	SWI/SNF-RELATED MATRIX-ASSOCIATED ACTIN-DEPENDENT REGULATOR OF CHROMATIN SUBFAMILY-RELATED	Transcription-coupled repair protein CSB/RAD26 (contains SNF2 family DNA-dependent ATPase domain)	DNA helicase.	E1A-binding protein p400 [EC:3.6.4.-]	AT3G12810.1	chr13,PIE1,SRCAP	SNF2 domain-containing protein / helicase domain-containing protein	Encodes a protein similar to ATP-dependent, chromatin-remodeling proteins of the ISWI and SWI2/SNF2 family. Genetic analyses suggest that this gene is involved in multiple flowering pathways. Mutations in PIE1 results in suppression of FLC-mediated delay of flowering and causes early flowering in noninductive photoperiods independently of FLC. PIE1 is required for expression of FLC in the shoot a…	PHOTOPERIOD-INDEPENDENT EARLY FLOWERING 1 (PIE1); FUNCTIONS IN: helicase activity, DNA binding, ATP binding, nucleic acid binding; INVOLVED IN: in 6 processes; LOCATED IN: SWI/SNF complex, cell wall, chromatin remodeling complex; EXPRESSED IN: 18 plant structures; EXPRESSED DURING: 9 growth stages; CONTAINS InterPro DOMAIN/s: HSA (InterPro:IPR006562), HAS subgroup (InterPro:IPR013999), Helicase/S…		1.765	1.367	1.593	2.372	1.45	1.471	1.664	1.164	3.544	1.202	1.303	1.215	3.085	3.354	2.213	1.842	1.617	1.796	1.037	1.753	1.996	1.091	39.894		PtpAffx.200583.1.S1_at	6.12085	6.83387	7.4646	7.30417
1	Potri.001G207800		LG_1	20787228	20794037		9.88	mBT3yOR		HSA			DNA helicase.		AT3G12810.1	chr13,PIE1,SRCAP	SNF2 domain-containing protein / helicase domain-containing protein	Encodes a protein similar to ATP-dependent, chromatin-remodeling proteins of the ISWI and SWI2/SNF2 family. Genetic analyses suggest that this gene is involved in multiple flowering pathways. Mutations in PIE1 results in suppression of FLC-mediated delay of flowering and causes early flowering in noninductive photoperiods independently of FLC. PIE1 is required for expression of FLC in the shoot a…	PHOTOPERIOD-INDEPENDENT EARLY FLOWERING 1 (PIE1); FUNCTIONS IN: helicase activity, DNA binding, ATP binding, nucleic acid binding; INVOLVED IN: in 6 processes; LOCATED IN: SWI/SNF complex, cell wall, chromatin remodeling complex; EXPRESSED IN: 18 plant structures; EXPRESSED DURING: 9 growth stages; CONTAINS InterPro DOMAIN/s: HSA (InterPro:IPR006562), HAS subgroup (InterPro:IPR013999), Helicase/S…		0.682	0.456	0.574	0.703	0.412	0.372	0.515	0.384	1.019	0.216	0.32	0.311	1.355	1.386	0.807	0.183	0.165	0.542	0.077	0.445	0.445	0.155	11.524		PtpAffx.200581.1.S1_at	5.43361	5.77276	6.05916	5.82193
1	Potri.001G207900		LG_1	20823376	20829920		9.88	mBT3yOR		COP9 signalosome, subunit CSN8	COP9 SIGNALOSOME COMPLEX SUBUNIT 8	COP9 signalosome, subunit CSN8		COP9 signalosome complex subunit 8	AT4G14110.1	COP9,CSN8,EMB143,FUS7	COP9 signalosome, subunit CSN8	Represses photomorphogenesis and induces skotomorphogenesis in the dark. A component of the COP9 signalosome complex.	CONSTITUTIVE PHOTOMORPHOGENIC 9 (COP9); CONTAINS InterPro DOMAIN/s: COP9 signalosome, subunit CSN8 (InterPro:IPR019280); Has 218 Blast hits to 218 proteins in 91 species: Archae - 0; Bacteria - 0; Metazoa - 136; Fungi - 17; Plants - 54; Viruses - 0; Other Eukaryotes - 11 (source: NCBI BLink).		4.949	5.327	5.167	6.555	3.424	4.05	5.572	3.511	10.546	3.462	6.595	4.808	5.018	5.145	4.285	5.391	4.836	4.736	5.979	4.971	5.141	4.038	113.506		PtpAffx.200580.1.S1_at	6.91928	7.1172	6.9011	7.24911
1	Potri.001G208000		LG_1	20856525	20861958		9.88	mBT3yOR		Late embryogenesis abundant protein	FAMILY NOT NAMED				AT2G01080.1		Late embryogenesis abundant (LEA) hydroxyproline-rich glycoprotein family		Late embryogenesis abundant (LEA) hydroxyproline-rich glycoprotein family; FUNCTIONS IN: molecular_function unknown; INVOLVED IN: biological_process unknown; LOCATED IN: plasma membrane; EXPRESSED IN: 14 plant structures; EXPRESSED DURING: 6 growth stages; CONTAINS InterPro DOMAIN/s: Late embryogenesis abundant protein, group 2 (InterPro:IPR004864); BEST Arabidopsis thaliana protein match is: Lat…		0.608	0.57	0.713	1.608	0.328	0.4	0.333	0.685	1.512	0.561	0.687	0.752	2.173	1.972	0.429	0.936	0.724	0.126	0.462	1.388	1.801	0.705	19.473		Ptp.3977.1.S1_at	8.52271	8.07148	7.63085	7.59063
1	Potri.001G208100		LG_1	20862909	20863375		9.88	mBT3yOR		Plant mobile domain			Phosphoprotein phosphatase.		AT2G04865.1		Aminotransferase-like, plant mobile domain family protein		Aminotransferase-like, plant mobile domain family protein; CONTAINS InterPro DOMAIN/s: Aminotransferase-like, plant mobile domain (InterPro:IPR019557); BEST Arabidopsis thaliana protein match is: Aminotransferase-like, plant mobile domain family protein (TAIR:AT2G25010.1); Has 30201 Blast hits to 17322 proteins in 780 species: Archae - 12; Bacteria - 1396; Metazoa - 17338; Fungi - 3422; Plants - …		0	0	0	0	0	0	0	0	0.041	0	0	0	0	0	0	0	0	0	0	0	0	0	0.041		na	na	na	na	na
1	Potri.001G208200		LG_1	20868502	20873427		9.88	mBT3yOR		pinin/SDK/memA/ protein conserved region	PINN	Pinin (desmosome-associated protein)		pinin	AT1G15200.1		protein-protein interaction regulator family protein		protein-protein interaction regulator family protein; CONTAINS InterPro DOMAIN/s: Pinin/SDK/memA protein (InterPro:IPR006786); Has 5330 Blast hits to 4034 proteins in 383 species: Archae - 10; Bacteria - 289; Metazoa - 2328; Fungi - 484; Plants - 229; Viruses - 50; Other Eukaryotes - 1940 (source: NCBI BLink).		1.949	2.217	2.171	4.649	2.036	1.9	2.141	1.457	4.544	2.646	3.324	3.011	4.119	4.283	3.273	3.029	2.598	2.381	2.892	3.267	3.874	3.012	64.773		PtpAffx.139756.1.S1_at	8.84173	9.49836	9.42882	9.21372
1	Potri.001G208300		LG_1	20871016	20872342		9.88	mBT3yOR													0	0	0	0	0	0	0	0	0	0	0	0	0	0	0	0	0	0	0	0	0	0	0		na	na	na	na	na
1	Potri.001G208400		LG_1	20876900	20877697		9.88	mBT3yOR		Myb/SANT-like DNA-binding domain	FAMILY NOT NAMED				AT4G02550.1				unknown protein; BEST Arabidopsis thaliana protein match is: unknown protein (TAIR:AT4G02210.2); Has 370 Blast hits to 300 proteins in 18 species: Archae - 0; Bacteria - 0; Metazoa - 0; Fungi - 10; Plants - 354; Viruses - 0; Other Eukaryotes - 6 (source: NCBI BLink).		0	0	0	0	0	0.325	0	1.738	0	0	0	0	0	0	0	0.016	0	0	0	0	0.009	0	2.088		na	na	na	na	na
1	Potri.001G208500		LG_1	20893588	20894658		9.88	mBT3yOR													0	0	0	0.791	0.022	0	0	0	0	0	0.019	0	0.052	0.124	0.057	0	0	0	0	0	0.047	0	1.112		PtpAffx.200579.1.S1_at	4.75588	4.78247	4.83595	4.88193
1	Potri.001G208600		LG_1	20898737	20901171		9.88	mBT3yOR		WRKY DNA -binding domain	FAMILY NOT NAMED				AT1G68150.1	ATWRKY9,WRKY9	WRKY DNA-binding protein 9	member of WRKY Transcription Factor; Group II-b	WRKY DNA-binding protein 9 (WRKY9); CONTAINS InterPro DOMAIN/s: DNA-binding WRKY (InterPro:IPR003657); BEST Arabidopsis thaliana protein match is: WRKY DNA-binding protein 72 (TAIR:AT5G15130.1); Has 6485 Blast hits to 5077 proteins in 398 species: Archae - 3; Bacteria - 121; Metazoa - 1108; Fungi - 186; Plants - 3539; Viruses - 39; Other Eukaryotes - 1489 (source: NCBI BLink).		0	0.023	0	8.994	0.85	0	0	0	0.157	0.428	1.868	0.932	1.042	1.931	2.283	1.41	2.147	5.848	2.4	0.052	4.752	0.154	35.271		PtpAffx.37748.1.A1_at	4.03169	3.47524	3.58055	3.75877
1	Potri.001G208700		LG_1	20917959	20923687		4.91	mBT3yOR		HEC/Ndc80p family	KINETOCHORE PROTEIN NDC80	Centromere-associated protein HEC1		kinetochore protein NDC80	AT3G54630.1				CONTAINS InterPro DOMAIN/s: Kinetochore protein Ndc80 (InterPro:IPR005550); Has 24780 Blast hits to 15608 proteins in 1321 species: Archae - 545; Bacteria - 2969; Metazoa - 12597; Fungi - 2181; Plants - 1581; Viruses - 39; Other Eukaryotes - 4868 (source: NCBI BLink).		1.309	1.319	1.257	1.881	1.438	0.996	0.929	0.925	1.212	0.92	1.8	1.426	1.85	1.684	2.173	1.649	1.64	1.634	1.419	1.712	1.476	1.051	31.7		PtpAffx.200577.1.S1_at	8.16834	8.85297	9.05888	8.64115
1	Potri.001G208800		LG_1	20933075	20936270		4.91	mBT3yOR		Protein of unknown function (DUF1644)	FAMILY NOT NAMED				AT1G68140.1		Protein of unknown function (DUF1644)		Protein of unknown function (DUF1644); CONTAINS InterPro DOMAIN/s: Protein of unknown function DUF1644 (InterPro:IPR012866); BEST Arabidopsis thaliana protein match is: Protein of unknown function (DUF1644) (TAIR:AT4G08460.3); Has 266 Blast hits to 248 proteins in 14 species: Archae - 0; Bacteria - 0; Metazoa - 0; Fungi - 0; Plants - 266; Viruses - 0; Other Eukaryotes - 0 (source: NCBI BLink).		3.505	2.407	3.068	3.591	3.53	8.82	7.623	8.793	4.178	3.735	3.471	3.578	2.605	2.317	3.337	2.892	3.193	4.511	2.863	4.09	4.016	3.637	89.76		PtpAffx.151626.1.A1_at	8.69086	8.58868	8.36884	9.42486
1	Potri.001G208900		LG_1	20943768	20958253		4.91	mBT3yOR		Rix1 complex component involved in 60S ribosome maturation	UNCHARACTERIZED, TESTIS EXPRESSED GENE 10-RELATED	Uncharacterized conserved protein		pre-rRNA-processing protein IPI1	AT5G06350.1		ARM repeat superfamily protein		ARM repeat superfamily protein; FUNCTIONS IN: binding; INVOLVED IN: biological_process unknown; LOCATED IN: cellular_component unknown; CONTAINS InterPro DOMAIN/s: Armadillo-type fold (InterPro:IPR016024); BEST Arabidopsis thaliana protein match is: ARM repeat superfamily protein (TAIR:AT5G27010.1); Has 1807 Blast hits to 1807 proteins in 277 species: Archae - 0; Bacteria - 0; Metazoa - 736; Fung…		0.488	0.386	0.401	0.562	0.43	0.368	0.446	0.207	0.961	0.298	0.396	0.37	0.517	0.518	0.463	0.364	0.274	0.396	0.247	0.391	0.401	0.261	9.145		PtpAffx.200576.1.S1_x_at	7.47252	7.83331	8.27589	7.80308
1	Potri.001G209000		LG_1	20967497	20969267		4.91	mBT3yOR		Plant invertase/pectin methylesterase inhibitor, Pectinesterase	FAMILY NOT NAMED		Pectinesterase.	pectinesterase [EC:3.1.1.11]	AT4G33230.1		Plant invertase/pectin methylesterase inhibitor superfamily		Plant invertase/pectin methylesterase inhibitor superfamily; FUNCTIONS IN: enzyme inhibitor activity, pectinesterase activity; INVOLVED IN: cell wall modification; LOCATED IN: cell wall, plant-type cell wall; EXPRESSED IN: sperm cell, sepal, male gametophyte, flower, pollen tube; EXPRESSED DURING: L mature pollen stage, M germinated pollen stage, 4 anthesis; CONTAINS InterPro DOMAIN/s: Pectineste…		0.388	1.319	0.486	0	0.013	134.487	48.811	485.42	0.032	0	0	0	0	0.015	0	0	0	0	0	0	0	0	670.971		PtpAffx.200575.1.S1_at	3.32381	3.33546	3.68112	3.40131
1	Potri.001G209100		LG_1	20978932	20984023		4.91	mBT3yOR		Mago binding	PYM PROTEIN	Uncharacterized conserved protein		partner of Y14 and mago	AT1G11400.3	PYM	partner of Y14-MAGO	The PYM gene encodes a protein capable of interacting with MAGO, and Y14, whose orthologs form part of the exon junction complex in animal cells. In vitro binding assays indicate that PYM can bind to MAGO and Y14 either individually, or when they are together. But, MAGO-Y14-PYM ternary complexes are difficult to detect in vivo in Arabidopsis based on pull-down experiments. However there is some e…	partner of Y14-MAGO (PYM); FUNCTIONS IN: protein binding; INVOLVED IN: biological_process unknown; LOCATED IN: nucleoplasm, nucleolus, cytoplasm; EXPRESSED IN: 23 plant structures; EXPRESSED DURING: 15 growth stages; CONTAINS InterPro DOMAIN/s: Exon junction complex, Pym (InterPro:IPR015362); Has 35333 Blast hits to 34131 proteins in 2444 species: Archae - 798; Bacteria - 22429; Metazoa - 974; Fu…		0.412	0.357	0.411	0.594	0.308	0.362	0.372	0.302	0.519	0.365	0.46	0.409	0.731	0.719	0.445	0.464	0.362	0.451	0.387	0.612	0.665	0.314	10.021		PtpAffx.21421.1.S1_at	9.1245	8.80273	8.75765	8.75655
1	Potri.001G209200		LG_1	20986833	20988625		4.91	mBT3yOR		Plant invertase/pectin methylesterase inhibitor, Pectinesterase	FAMILY NOT NAMED		Pectinesterase.	pectinesterase [EC:3.1.1.11]	AT5G49180.1		Plant invertase/pectin methylesterase inhibitor superfamily	Encodes a putative pectin methylesterase. The gene is preferentially expressed in floral buds.	Plant invertase/pectin methylesterase inhibitor superfamily; FUNCTIONS IN: enzyme inhibitor activity, pectinesterase activity; INVOLVED IN: cell wall modification; LOCATED IN: endomembrane system, cell wall, plant-type cell wall; EXPRESSED IN: 8 plant structures; EXPRESSED DURING: 4 anthesis, developing seed stage, C globular stage, petal differentiation and expansion stage; CONTAINS InterPro DOM…		0.066	0.117	0.268	0	0	3.651	1.604	55.016	0	0	0	0	0	0	0	0	0	0	0	0	0	0	60.722		PtpAffx.200574.1.S1_at	5.01081	5.19429	5.53338	5.34025
1	Potri.001G209300		LG_1	21013646	21014419		4.91	mBT3yOR		Plastocyanin-like domain					AT2G02850.1	ARPN	plantacyanin	Encodes plantacyanin one of blue copper proteins. Involved in anther development and pollination. Expressed in the transmitting tract of the pistil.	plantacyanin (ARPN); FUNCTIONS IN: electron carrier activity, copper ion binding; INVOLVED IN: pollination, anther development; LOCATED IN: middle lamella-containing extracellular matrix, apoplast; EXPRESSED IN: 21 plant structures; EXPRESSED DURING: 9 growth stages; CONTAINS InterPro DOMAIN/s: Plastocyanin-like (InterPro:IPR003245), Cupredoxin (InterPro:IPR008972); BEST Arabidopsis thaliana prot…		70.396	42.628	104.834	8.196	22.726	50.755	62.314	37.861	14.024	9.424	54.912	37.572	5.448	2.529	31.286	23.367	21.656	7.65	62.421	33.218	33.184	17.496	753.897		na	na	na	na	na
1	Potri.001G209400		LG_1	21033954	21038121		4.91	mBT3yOR		Lung seven transmembrane receptor	LUNG SEVEN TRANSMEMBRANE RECEPTOR	Predicted membrane protein			AT2G01070.1		Lung seven transmembrane receptor family protein		Lung seven transmembrane receptor family protein; FUNCTIONS IN: molecular_function unknown; INVOLVED IN: biological_process unknown; LOCATED IN: endomembrane system, integral to membrane; EXPRESSED IN: 22 plant structures; EXPRESSED DURING: 13 growth stages; CONTAINS InterPro DOMAIN/s: Transmembrane receptor, eukaryota (InterPro:IPR009637); BEST Arabidopsis thaliana protein match is: Lung seven t…		3.759	2.955	3.342	1.597	1.576	2.751	2.573	1.286	1.088	2.056	2.108	2.191	1.776	1.706	2.292	1.843	2.091	2.72	1.623	3.452	2.484	1.379	48.648		Ptp.1791.1.A1_at	10.3661	11.0418	11.4495	12.1911
1	Potri.001G209500		LG_1	21038875	21044515		4.91	mBT3yOR		Patatin-like phospholipase	CALCIUM-INDEPENDENT PHOSPHOLIPASE A2 (IPLA2)-RELATED	Adiponutrin and related vesicular transport proteins; predicted alpha/beta hydrolase	Triacylglycerol lipase.		AT1G33270.1		Acyl transferase/acyl hydrolase/lysophospholipase superfamily protein		Acyl transferase/acyl hydrolase/lysophospholipase superfamily protein; INVOLVED IN: lipid metabolic process; EXPRESSED IN: 25 plant structures; EXPRESSED DURING: 14 growth stages; CONTAINS InterPro DOMAIN/s: Patatin (InterPro:IPR002641); Has 497 Blast hits to 497 proteins in 121 species: Archae - 0; Bacteria - 10; Metazoa - 345; Fungi - 0; Plants - 59; Viruses - 0; Other Eukaryotes - 83 (source: …		1.099	1.075	1.033	1.08	1.934	2.288	2.149	2.123	1.223	0.982	0.685	0.694	0.794	0.877	0.821	0.403	0.346	0.274	0.269	0.603	0.622	1.253	22.627		PtpAffx.94756.1.S1_at	6.68393	6.75191	6.59098	6.56679
1	Potri.001G209600		LG_1	21047278	21050854		4.91	mBT3yOR		PAP_fibrillin	FAMILY NOT NAMED				AT3G26070.1		Plastid-lipid associated protein PAP / fibrillin family protein		Plastid-lipid associated protein PAP / fibrillin family protein; FUNCTIONS IN: structural molecule activity; INVOLVED IN: biological_process unknown; LOCATED IN: chloroplast thylakoid membrane, chloroplast, plastoglobule; CONTAINS InterPro DOMAIN/s: Plastid lipid-associated protein/fibrillin (InterPro:IPR006843); BEST Arabidopsis thaliana protein match is: plastid-lipid associated protein PAP / f…		5.116	5.296	4.964	2.427	15.483	1.527	1.895	1	3.279	9.192	4.501	7.432	1.504	1.728	4.894	0.196	0.211	0.054	0.151	2.149	1.723	10.657	85.379		PtpAffx.11267.1.S1_at	10.4425	8.618	7.77391	7.8041
1	Potri.001G209700		LG_1	21049941	21052381		4.91	mBT3yOR		Protein tyrosine kinase			Non-specific serine/threonine protein kinase.		AT5G05160.1		Leucine-rich repeat protein kinase family protein	Encodes a receptor-like kinase that activates secondary growth, the production of secondary vascular tissues.	Leucine-rich repeat protein kinase family protein; FUNCTIONS IN: protein serine/threonine kinase activity, kinase activity, ATP binding; INVOLVED IN: transmembrane receptor protein tyrosine kinase signaling pathway, protein amino acid phosphorylation; LOCATED IN: cell wall, plasma membrane; EXPRESSED IN: 21 plant structures; EXPRESSED DURING: 13 growth stages; CONTAINS InterPro DOMAIN/s: Protein …		0.007	0.036	0.032	0.126	0.042	0.011	0.019	0.015	0.113	0.094	0.055	0.055	0.343	0.557	0.117	0.277	0.261	0.302	0.273	0.136	0.147	0.156	3.174		PtpAffx.200572.1.S1_at	3.97813	3.80008	3.84187	3.90492
1	Potri.001G209800		LG_1	21054691	21060118		4.91	mBT3yOR		Hyccin	FAMILY NOT NAMED	Putative beta-catenin-Tcf/Lef signaling pathway component DRCTNNB1A			AT5G64090.1				FUNCTIONS IN: molecular_function unknown; INVOLVED IN: biological_process unknown; LOCATED IN: plasma membrane; EXPRESSED IN: 23 plant structures; EXPRESSED DURING: 13 growth stages; CONTAINS InterPro DOMAIN/s: Hyccin (InterPro:IPR018619); BEST Arabidopsis thaliana protein match is: unknown protein (TAIR:AT5G21050.1); Has 1807 Blast hits to 1807 proteins in 277 species: Archae - 0; Bacteria - 0; …		3.477	4.361	5.097	5.003	3.328	1.852	2.499	1.526	4.969	4.53	5.797	5.8	7.903	7.953	5.755	7.984	7.584	4.675	5.272	6.195	6.195	4.127	111.882		PtpAffx.127835.1.A1_at	9.04391	9.15033	8.97493	8.7026
1	Potri.001G209900		LG_1	21064694	21066917		4.91	mBT3yOR		FabA-like domain	(3R)-HYDROXYMYRISTOYL-[ACYL-CARRIER-PROTEIN] DEHYDRATASE		3-hydroxyacyl-[acyl-carrier-protein] dehydratase.		AT5G10160.1		Thioesterase superfamily protein		Thioesterase superfamily protein; FUNCTIONS IN: hydro-lyase activity, 3-hydroxyacyl-[acyl-carrier-protein] dehydratase activity; INVOLVED IN: fatty acid biosynthetic process; LOCATED IN: cell wall, chloroplast, membrane; EXPRESSED IN: 22 plant structures; EXPRESSED DURING: 13 growth stages; CONTAINS InterPro DOMAIN/s: Beta-hydroxyacyl-(acyl-carrier-protein) dehydratase, FabA/FabZ (InterPro:IPR013…		0.1	0.051	0.148	0.472	0.011	0.736	0.362	0.349	0.072	0.171	0.121	0.136	0.826	0.917	0.243	0.242	0.235	0.299	0.078	0.262	0.224	0.014	6.069		na	na	na	na	na
1	Potri.001G210000		LG_1	21067227	21068548		4.91	mBT3yOR		Chlorophyll A-B binding protein	CHLOROPHYLL A/B BINDING PROTEIN			light-harvesting complex II chlorophyll a/b binding protein 6	AT1G15820.1	CP24,LHCB6	light harvesting complex photosystem II subunit 6	Lhcb6 protein (Lhcb6), light harvesting complex of photosystem II.	light harvesting complex photosystem II subunit 6 (LHCB6); FUNCTIONS IN: chlorophyll binding; INVOLVED IN: photosynthesis, nonphotochemical quenching; LOCATED IN: in 7 components; EXPRESSED IN: 24 plant structures; EXPRESSED DURING: 14 growth stages; CONTAINS InterPro DOMAIN/s: Chlorophyll A-B binding protein (InterPro:IPR001344); BEST Arabidopsis thaliana protein match is: photosystem I light ha…		46.454	42.308	34.271	54.071	121.981	19.847	16.232	15.685	16.704	208.629	100.642	162.259	35.144	38.937	85.616	3.203	3.117	1.823	3.221	52.453	49.542	179.111	1291.25		PtpAffx.618.9.S1_s_at	11.0736	8.98126	7.50819	8.34474
1	Potri.001G210100		LG_1	21075811	21077523		4.91	mBT3yOR		Probable lipid transfer					AT5G64080.1		Bifunctional inhibitor/lipid-transfer protein/seed storage 2S albumin superfamily protein		Bifunctional inhibitor/lipid-transfer protein/seed storage 2S albumin superfamily protein; FUNCTIONS IN: lipid binding; INVOLVED IN: lipid transport; LOCATED IN: anchored to plasma membrane, anchored to membrane; EXPRESSED IN: 25 plant structures; EXPRESSED DURING: 14 growth stages; CONTAINS InterPro DOMAIN/s: Bifunctional inhibitor/plant lipid transfer protein/seed storage (InterPro:IPR016140), …		17.026	24.685	13.901	3.279	11.464	20.44	17.829	31.546	0.708	34.953	19.035	30.995	5.617	5.839	15.007	2.29	2.123	0.907	3.574	17.884	14.136	15.249	308.487		PtpAffx.20937.1.A1_at	11.3125	11.2942	10.8663	11.8615
1	Potri.001G210200		LG_1	21082087	21096674		4.91	mBT3yOR		Plant protein of unknown function (DUF639)	FAMILY NOT NAMED				AT1G71240.2		Plant protein of unknown function (DUF639)		Plant protein of unknown function (DUF639); FUNCTIONS IN: molecular_function unknown; INVOLVED IN: biological_process unknown; LOCATED IN: cellular_component unknown; CONTAINS InterPro DOMAIN/s: Protein of unknown function DUF639 (InterPro:IPR006927); BEST Arabidopsis thaliana protein match is: Plant protein of unknown function (DUF639) (TAIR:AT1G48840.1); Has 140 Blast hits to 137 proteins in 12…		0.582	0.605	0.655	0.824	0.363	0.428	0.481	0.388	1.336	0.581	0.519	0.578	1.05	1.483	0.709	0.459	0.437	0.337	0.295	0.452	0.498	0.51	13.57		PtpAffx.50902.1.S1_at	8.07787	7.53949	7.53204	7.154
1	Potri.001G210300		LG_1	21083894	21084417		4.91	mBT3yOR													0	0	0	0	0	0	0	0	0	0	0	0	0	0	0.024	0	0	0	0	0	0	0	0.024		na	na	na	na	na
1	Potri.001G210400		LG_1	21096741	21098755		4.91	mBT3yOR		Thaumatin family	FAMILY NOT NAMED				AT1G77700.1		Pathogenesis-related thaumatin superfamily protein		Pathogenesis-related thaumatin superfamily protein; CONTAINS InterPro DOMAIN/s: Thaumatin, pathogenesis-related (InterPro:IPR001938); BEST Arabidopsis thaliana protein match is: thaumatin-like protein 3 (TAIR:AT1G75030.1); Has 1591 Blast hits to 1571 proteins in 178 species: Archae - 0; Bacteria - 39; Metazoa - 54; Fungi - 86; Plants - 1401; Viruses - 2; Other Eukaryotes - 9 (source: NCBI BLink).		0.576	0.515	0.944	0.226	0.728	0.834	0.467	0.825	0.183	1.128	0.319	0.862	0.206	0.078	0.706	2.256	4.226	1.987	3.548	4.164	2.223	1.36	28.361		PtpAffx.39070.1.S1_at	7.50086	8.5745	6.52501	4.42012
1	Potri.001G210500		LG_1	21113247	21118447		4.91	mBT3yOR		Domain of unknown function (DUF3411)	FAMILY NOT NAMED				AT5G24690.1		Protein of unknown function (DUF3411)		INVOLVED IN: biological_process unknown; LOCATED IN: mitochondrion, chloroplast, plastid, chloroplast inner membrane, chloroplast envelope; EXPRESSED IN: 23 plant structures; EXPRESSED DURING: 13 growth stages; CONTAINS InterPro DOMAIN/s: Protein of unknown function DUF3411 (InterPro:IPR021825); BEST Arabidopsis thaliana protein match is: reticulata-related 1 (TAIR:AT5G22790.1); Has 30201 Blast h…		7.074	10.67	9.09	13.567	13.432	3.485	4.141	3.733	17.166	11.75	14.265	13.488	12.472	12.158	15.059	13.956	11.312	6.26	8.828	5.996	9.227	14.264	231.393		PtpAffx.278.3.S1_s_at	11.834	10.8634	10.5522	10.1328
1	Potri.001G210600		LG_1	21119134	21124148		4.91	mBT3yOR							AT1G10790.1				BEST Arabidopsis thaliana protein match is: hydroxyproline-rich glycoprotein family protein (TAIR:AT3G56590.2); Has 78 Blast hits to 78 proteins in 11 species: Archae - 0; Bacteria - 0; Metazoa - 0; Fungi - 0; Plants - 78; Viruses - 0; Other Eukaryotes - 0 (source: NCBI BLink).		0.876	0.799	0.985	1.291	1.139	0.906	0.751	0.666	1.667	0.796	0.696	0.642	1.247	1.161	0.844	0.966	1.05	1.052	1.074	0.806	0.992	1.112	21.518		PtpAffx.200570.1.S1_at	6.28606	7.02506	7.16297	7.15286
1	Potri.001G210700		LG_1	21119988	21120523		4.91	mBT3yOR													0	0	0	0	0	0	0	0	0	0	0	0	0	0	0	0	0	0	0	0	0	0	0		na	na	na	na	na
1	Potri.001G210800		LG_1	21134889	21137341		2.97	mBT3yOR			FAMILY NOT NAMED				AT1G10780.1		F-box/RNI-like superfamily protein		F-box/RNI-like superfamily protein; CONTAINS InterPro DOMAIN/s: F-box domain, cyclin-like (InterPro:IPR001810), F-box domain, Skp2-like (InterPro:IPR022364); BEST Arabidopsis thaliana protein match is: F-box/RNI-like superfamily protein (TAIR:AT1G67190.2); Has 253 Blast hits to 253 proteins in 17 species: Archae - 0; Bacteria - 0; Metazoa - 1; Fungi - 0; Plants - 251; Viruses - 0; Other Eukaryote…		2.241	2.166	1.735	1.688	6.138	1.155	1.226	0.525	0.331	2.223	4.478	4.781	1.067	0.701	4.326	1.227	1.426	2.698	2.146	1.68	1.536	1.558	47.052		na	na	na	na	na
1	Potri.001G210900		LG_1	21141238	21143941		2.97	mBT3yOR		emp24/gp25L/p24 family/GOLD	TRANSMEMBRANE EMP24 DOMAIN-CONTAINING PROTEIN	emp24/gp25L/p24 family of membrane trafficking proteins			AT1G09580.1		emp24/gp25L/p24 family/GOLD family protein		emp24/gp25L/p24 family/GOLD family protein; FUNCTIONS IN: protein transmembrane transporter activity; INVOLVED IN: intracellular protein transport, transport; LOCATED IN: endomembrane system, integral to membrane, membrane; CONTAINS InterPro DOMAIN/s: GOLD (InterPro:IPR009038), emp24/gp25L/p24 (InterPro:IPR000348); BEST Arabidopsis thaliana protein match is: emp24/gp25L/p24 family/GOLD family pro…		11.295	7.483	8.352	5.738	7.134	17.517	14.317	11.246	5.873	4.136	7.406	6.901	5.228	4.647	5.444	3.985	4.208	4.62	6.68	5.289	4.358	4.494	156.351		na	na	na	na	na
1	Potri.001G211000		LG_1	21149431	21154666		2.97	mBT3yOR		Arginine and glutamate-rich 1	FAMILY NOT NAMED			arginine and glutamate-rich protein 1	AT1G10890.1				unknown protein; FUNCTIONS IN: molecular_function unknown; INVOLVED IN: biological_process unknown; LOCATED IN: chloroplast; EXPRESSED IN: petal, flower, leaf; EXPRESSED DURING: LP.04 four leaves visible, 4 anthesis, petal differentiation and expansion stage; BEST Arabidopsis thaliana protein match is: unknown protein (TAIR:AT5G13340.1); Has 11769 Blast hits to 8435 proteins in 698 species: Archa…		1.087	0.963	1.026	2.691	1.201	0.906	1.023	0.944	2.243	1.341	1.31	1.311	3.24	3.689	1.86	1.414	1.377	1.2	1.076	1.619	1.927	1.772	35.22		PtpAffx.58840.1.A1_at	5.78367	6.36915	6.64696	6.37729
1	Potri.001G211100		LG_1	21157527	21159560		2.97	mBT3yOR		Ubiquitin family	UBIQUITIN				AT4G02890.2	UBQ14	Ubiquitin family protein	Polyubiquitin gene containing 4 ubiquitin repeats.	UBQ14; INVOLVED IN: protein modification process, ubiquitin-dependent protein catabolic process; LOCATED IN: vacuole; EXPRESSED IN: 24 plant structures; EXPRESSED DURING: 15 growth stages; CONTAINS InterPro DOMAIN/s: Ubiquitin subgroup (InterPro:IPR019956), Ubiquitin conserved site (InterPro:IPR019954), Ubiquitin (InterPro:IPR000626), Ubiquitin supergroup (InterPro:IPR019955); BEST Arabidopsis th…		0.111	0.131	0.15	0.113	0.237	0.516	0.376	0.266	0.06	0.133	0.242	0.162	0.144	0.09	0.133	0	0.005	0.013	0	0.029	0.048	0.072	3.031		na	na	na	na	na
1	Potri.001G211200		LG_1	21159477	21170277		2.97	mBT3yOR		MORN repeat, Phosphatidylinositol-4-phosphate 5-Kinase	PHOSPHATIDYLINOSITOL-4-PHOSPHATE 5-KINASE		1-phosphatidylinositol-4-phosphate 5-kinase.	1-phosphatidylinositol-4-phosphate 5-kinase [EC:2.7.1.68]	AT1G60890.2		Phosphatidylinositol-4-phosphate 5-kinase family protein		Phosphatidylinositol-4-phosphate 5-kinase family protein; FUNCTIONS IN: 1-phosphatidylinositol-4-phosphate 5-kinase activity, phosphatidylinositol phosphate kinase activity, ATP binding; INVOLVED IN: phosphatidylinositol metabolic process; EXPRESSED IN: 22 plant structures; EXPRESSED DURING: 13 growth stages; CONTAINS InterPro DOMAIN/s: Phosphatidylinositol-4-phosphate 5-kinase, core, subgroup (I…		1.419	1.36	1.576	1.719	1.277	1.063	0.992	1.407	2.416	1.501	1.684	1.665	1.595	1.664	2.094	1.461	1.766	3.571	1.862	2.428	2.466	2.051	39.037		Ptp.3111.2.A1_at	5.25852	5.38779	5.1915	5.49173
1	Potri.001G211300		LG_1	21185467	21192595		2.97	mBT3yOR		PPR repeat family, Pentatricopeptide repeat domain	FAMILY NOT NAMED				AT1G10910.1		Pentatricopeptide repeat (PPR) superfamily protein		Pentatricopeptide repeat (PPR) superfamily protein; CONTAINS InterPro DOMAIN/s: Pentatricopeptide repeat (InterPro:IPR002885); BEST Arabidopsis thaliana protein match is: plastid transcriptionally active 2 (TAIR:AT1G74850.1); Has 41177 Blast hits to 13618 proteins in 293 species: Archae - 1; Bacteria - 42; Metazoa - 324; Fungi - 460; Plants - 39061; Viruses - 0; Other Eukaryotes - 1289 (source: N…		0.609	0.336	0.481	0.393	1.505	0.27	0.374	0.081	1.425	0.54	0.433	0.526	0.293	0.306	0.595	0.095	0.094	0.064	0.077	0.205	0.216	0.769	9.687		PtpAffx.200569.1.S1_at	7.44541	6.66269	6.61313	6.4511
1	Potri.001G211400		LG_1	21193528	21194899		2.97	mBT3yOR		3-Oxoacyl-[acyl-carrier-protein (ACP)] synthase III C terminal, FAE1/Type III polyketide synthase-like protein	FAMILY NOT NAMED		Very-long-chain 3-oxoacyl-CoA synthase.		AT1G71160.1	KCS7	3-ketoacyl-CoA synthase 7	Encodes KCS7, a member of the 3-ketoacyl-CoA synthase family involved in the biosynthesis of VLCFA (very long chain fatty acids).	3-ketoacyl-CoA synthase 7 (KCS7); FUNCTIONS IN: transferase activity, transferring acyl groups other than amino-acyl groups, catalytic activity, acyltransferase activity; INVOLVED IN: very long-chain fatty acid metabolic process, cuticle development; LOCATED IN: endomembrane system, membrane; EXPRESSED IN: 6 plant structures; EXPRESSED DURING: 4 anthesis, petal differentiation and expansion stage…		0.212	1.174	0.848	0	0.049	554.222	599.253	53.948	0	0	0	0	0	0.038	0	0	0	0	0	0	0	0	1209.74		PtpAffx.163046.1.S1_at	3.96084	3.8105	4.07616	4.10193
1	Potri.001G211500		LG_1	21199618	21201330		2.97	mBT3yOR		NADP oxidoreductase coenzyme F420-dependent, NAD-binding of NADP-dependent 3-hydroxyisobutyrate dehydrogenase	3-HYDROXYISOBUTYRATE DEHYDROGENASE-RELATED	Predicted dehydrogenase	2-hydroxy-3-oxopropionate reductase.		AT1G71180.1		6-phosphogluconate dehydrogenase family protein		6-phosphogluconate dehydrogenase family protein; FUNCTIONS IN: coenzyme binding, oxidoreductase activity, phosphogluconate dehydrogenase (decarboxylating) activity, binding, catalytic activity; INVOLVED IN: oxidation reduction, pentose-phosphate shunt, metabolic process; LOCATED IN: cellular_component unknown; EXPRESSED IN: 19 plant structures; EXPRESSED DURING: 13 growth stages; CONTAINS InterPr…		17.477	26.035	24.26	17.888	15.288	17.938	33.923	12.943	7.193	9.716	14.899	12.664	20.247	23.999	13.44	14.499	12.723	22.508	13.945	11.726	15.402	11.226	369.939		PtpAffx.200568.1.S1_at	9.29457	9.74312	9.23805	9.17616
1	Potri.001G211600		LG_1	21210563	21214132		2.97	mBT3yOR		Ceramidase					AT1G71190.1	SAG18	senescence associated gene 18	Senescence associated gene (SAG). Expression induced by ozone. Encodes a plant-specific protein of unknown function. Based on a personal communication from David Meinke (08/21/2007), this gene is not allelic to TTN4, even though this has been stated previously in a publication.	senescence associated gene 18 (SAG18); FUNCTIONS IN: hydrolase activity, acting on carbon-nitrogen (but not peptide) bonds, in linear amides; INVOLVED IN: ceramide metabolic process; LOCATED IN: endomembrane system, integral to membrane; EXPRESSED IN: 24 plant structures; EXPRESSED DURING: 14 growth stages; CONTAINS InterPro DOMAIN/s: Ceramidase (InterPro:IPR008901); BEST Arabidopsis thaliana pro…		2.154	2.118	1.92	1.906	1.096	4.153	3.181	3.511	4.092	1.772	1.933	1.664	1.653	1.588	1.766	1.824	1.884	2.136	2.217	2.04	2.218	1.328	48.154		PtpAffx.200567.1.S1_at	9.25799	9.20517	8.61261	9.48749
1	Potri.001G211700		LG_1	21244108	21252713		2.97	mBT3yOR		Tumour-associated protein	MEMBRALIN/KINETOCHORE PROTEIN NUF2, GB DEF: HYPOTHETICAL PROTEIN AT1G61000/T7P1_14	Uncharacterized conserved protein			AT1G60995.1				FUNCTIONS IN: molecular_function unknown; INVOLVED IN: biological_process unknown; LOCATED IN: cellular_component unknown; EXPRESSED IN: 20 plant structures; EXPRESSED DURING: 10 growth stages; CONTAINS InterPro DOMAIN/s: Membralin (InterPro:IPR019144); Has 172 Blast hits to 170 proteins in 70 species: Archae - 0; Bacteria - 0; Metazoa - 110; Fungi - 0; Plants - 38; Viruses - 0; Other Eukaryotes …		1.24	1.208	1.446	1.632	0.594	1.652	1.461	1.787	2.069	1.258	1.218	1.272	2.08	2.276	1.415	2.72	3.008	2.288	2.464	1.871	1.927	1.253	38.139		PtpAffx.33015.1.A1_s_at	9.22902	9.31008	9.67856	9.58797
1	Potri.001G211800		LG_1	21262213	21263432		2.97	mBT3yOR		DnaJ C terminal domain	DNAJ HOMOLOG SUBFAMILY C MEMBER			DnaJ homolog subfamily B member 13	AT1G11040.1		HSP40/DnaJ peptide-binding protein		HSP40/DnaJ peptide-binding protein; FUNCTIONS IN: unfolded protein binding, heat shock protein binding; INVOLVED IN: protein folding; LOCATED IN: cellular_component unknown; EXPRESSED IN: petal, leaf whorl, male gametophyte, flower, pollen tube; EXPRESSED DURING: L mature pollen stage, M germinated pollen stage, 4 anthesis, petal differentiation and expansion stage; CONTAINS InterPro DOMAIN/s: Mo…		0	0	0.031	0	0	0.17	0.035	0.564	0	0	0	0	0	0	0	0	0	0	0	0	0	0	0.8		PtpAffx.200566.1.S1_at	3.67491	3.59242	3.781	3.64779
1	Potri.001G211900		LG_1	21367305	21368711		2.97	mBT3yOR			FAMILY NOT NAMED				AT1G22030.1				CONTAINS InterPro DOMAIN/s: Protein BYPASS related (InterPro:IPR008511); BEST Arabidopsis thaliana protein match is: unknown protein (TAIR:AT1G77855.1); Has 99 Blast hits to 99 proteins in 17 species: Archae - 0; Bacteria - 0; Metazoa - 3; Fungi - 0; Plants - 96; Viruses - 0; Other Eukaryotes - 0 (source: NCBI BLink).		0.083	0.018	0.027	0.271	0.491	0.105	0.197	0.062	0.153	0.9	0.368	0.344	0.136	0.094	0.473	0.535	1.183	0.209	0.775	2.173	1.576	1.619	11.792		PtpAffx.215097.1.S1_s_at	5.48311	6.05305	4.60279	4.24305
1	Potri.001G212000		LG_1	21376897	21382999		2.97	mBT3yOR		Serine hydroxymethyltransferase	SERINE HYDROXYMETHYLTRANSFERASE		Glycine hydroxymethyltransferase.	glycine hydroxymethyltransferase [EC:2.1.2.1]	AT1G22020.1	SHM6	serine hydroxymethyltransferase 6	Encodes a putative serine hydroxymethyltransferase.	serine hydroxymethyltransferase 6 (SHM6); FUNCTIONS IN: pyridoxal phosphate binding, glycine hydroxymethyltransferase activity, catalytic activity; INVOLVED IN: glycine metabolic process, L-serine metabolic process; LOCATED IN: cellular_component unknown; EXPRESSED IN: 23 plant structures; EXPRESSED DURING: 15 growth stages; CONTAINS InterPro DOMAIN/s: Pyridoxal phosphate-dependent transferase, m…		1.169	1.044	1.15	1.148	1.266	1.337	1.264	1.362	2.702	1.017	0.914	1.018	1.017	0.911	1.282	1.055	0.943	1.006	0.85	0.871	0.917	1.588	25.831		PtpAffx.200565.1.S1_at	7.28481	7.90358	8.00466	7.97374
1	Potri.001G212100		LG_1	21394145	21394591		3.63	mBT3yOR		Ring finger domain	RING FINGER DOMAIN-CONTAINING				AT3G16720.1	ATL2,TL2	TOXICOS EN LEVADURA 2	RING-H2 protein induced after exposure to chitin or inactivated crude cellulase preparations.	TOXICOS EN LEVADURA 2 (ATL2); FUNCTIONS IN: zinc ion binding; INVOLVED IN: response to chitin, defense response; EXPRESSED IN: 22 plant structures; EXPRESSED DURING: 13 growth stages; CONTAINS InterPro DOMAIN/s: Zinc finger, RING-type (InterPro:IPR001841), Zinc finger, C3HC4 RING-type (InterPro:IPR018957); BEST Arabidopsis thaliana protein match is: RING/U-box superfamily protein (TAIR:AT4G15975.…		0.152	0.38	0.173	1.031	0.106	0.059	0.063	0.267	11.206	0.341	0.496	1.117	0.517	0.118	0.194	0.894	0.865	0.187	0.541	1.884	1.892	1.465	23.948		PtpAffx.200563.1.S1_at	5.50385	4.06049	3.88051	4.11684
1	Potri.001G212200		LG_1	21398183	21398674		3.63	mBT3yOR		Core histone H2A/H2B/H3/H4	HISTONE H2B	Histone H2B		histone H2B	AT1G08170.1		Histone superfamily protein		Histone superfamily protein; FUNCTIONS IN: DNA binding; INVOLVED IN: nucleosome assembly; LOCATED IN: nucleus, nucleosome; EXPRESSED IN: sperm cell, male gametophyte, flower, pollen tube; EXPRESSED DURING: L mature pollen stage, M germinated pollen stage, 4 anthesis; CONTAINS InterPro DOMAIN/s: Histone H2B (InterPro:IPR000558), Histone-fold (InterPro:IPR009072), Histone core (InterPro:IPR007125);…		0	0	0	0	0	0	0.04	0.036	0	0	0.04	0	0.038	0.217	0	0	0	0	0.032	0.124	0.09	0	0.617		PtpAffx.200562.1.S1_at	3.1666	3.23652	3.31694	3.25004
1	Potri.001G212300		LG_1	21407977	21408717		3.63	mBT3yOR							AT5G02420.1				unknown protein; Has 90 Blast hits to 90 proteins in 10 species: Archae - 0; Bacteria - 0; Metazoa - 0; Fungi - 0; Plants - 90; Viruses - 0; Other Eukaryotes - 0 (source: NCBI BLink).		0.921	1.39	1.546	8.893	1.233	0.373	0.268	1.02	3.613	3.3	2.099	4.434	3.347	3.851	2.498	0.228	0.375	0.121	0.726	2.017	3.725	0.939	46.917		PtpAffx.72667.1.S1_at	6.66257	5.36179	4.7306	4.83636
1	Potri.001G212400		LG_1	21436854	21438939		3.63	mBT3yOR		PLATZ transcription factor	FAMILY NOT NAMED				AT2G27930.1		PLATZ transcription factor family protein		PLATZ transcription factor family protein; CONTAINS InterPro DOMAIN/s: Protein of unknown function DUF597 (InterPro:IPR006734); BEST Arabidopsis thaliana protein match is: PLATZ transcription factor family protein (TAIR:AT1G32700.1); Has 406 Blast hits to 406 proteins in 26 species: Archae - 0; Bacteria - 0; Metazoa - 0; Fungi - 0; Plants - 406; Viruses - 0; Other Eukaryotes - 0 (source: NCBI BLi…		0.608	0.82	0.548	5.22	0.904	0.543	0.733	1.925	0.115	0.584	0.759	0.434	0.442	0.722	0.726	0.771	1.042	1.764	1.239	1.325	1.049	0.685	22.958		PtpAffx.200561.1.S1_s_at	4.85531	5.09278	4.19712	4.38249
1	Potri.001G212500		LG_1	21439265	21439817		3.63	mBT3yOR													0.12	0	0.069	6.328	0	0.048	0	0.194	0	0.036	0.612	0.061	0.526	0.86	0.044	0.29	0.32	0.351	0.949	0	0.135	0.149	11.092		na	na	na	na	na
1	Potri.001G212600		LG_1	21444025	21464580		3.63	mBT3yOR		Protein of unknown function C-terminus (DUF2451), Protein of unknown function N-terminal domain (DUF2450)	UNCHARACTERIZED, SUBFAMILY NOT NAMED	Uncharacterized conserved protein			AT2G27900.1				CONTAINS InterPro DOMAIN/s: Protein of unknown function DUF2451, C-terminal (InterPro:IPR019514), Vacuolar protein sorting-associated protein 54 (InterPro:IPR019515); Has 316 Blast hits to 252 proteins in 92 species: Archae - 0; Bacteria - 2; Metazoa - 200; Fungi - 2; Plants - 68; Viruses - 0; Other Eukaryotes - 44 (source: NCBI BLink).		0.331	0.268	0.297	0.273	0.253	0.272	0.317	0.186	0.316	0.306	0.269	0.262	0.349	0.374	0.389	0.25	0.228	0.334	0.172	0.357	0.343	0.202	6.348		PtpAffx.98478.1.S1_s_at	4.98656	6.52132	7.17038	7.29507
1	Potri.001G212700		LG_1	21482350	21490237		3.63	mBT3yOR		Region in Clathrin and VPS	VACUOLAR PROTEIN SORTING VPS41				AT1G08190.1	ATVAM2,ATVPS41,VAM2,VPS41,ZIP2	vacuolar protein sorting 41	Might be involved in protein sorting to the vacuole.	vacuolar protein sorting 41 (VPS41); FUNCTIONS IN: binding, nucleotide binding, zinc ion binding; INVOLVED IN: gravitropism, protein targeting to vacuole; EXPRESSED IN: 24 plant structures; EXPRESSED DURING: 15 growth stages; CONTAINS InterPro DOMAIN/s: WD40 repeat 2 (InterPro:IPR019782), Zinc finger, RING-type (InterPro:IPR001841), WD40 repeat (InterPro:IPR001680), Vacuolar protein sorting-assoc…		6.374	5.931	6.957	5.799	5.278	8.374	8.069	8.349	8.5	5.047	5.355	5.024	6.863	6.06	6.808	4.101	5.141	6.051	3.104	8.305	7.572	4.539	137.601		PtpAffx.1933.1.A1_at	9.0921	9.52536	9.91474	9.83683
1	Potri.001G212800		LG_1	21490929	21492784		2.75	1BT4yOR		Serine carboxypeptidase S28	PROTEASE S28 PRO-X CARBOXYPEPTIDASE-RELATED	Prolylcarboxypeptidase (angiotensinase C)	Lysosomal Pro-Xaa carboxypeptidase.		AT5G22860.1		Serine carboxypeptidase S28 family protein		Serine carboxypeptidase S28 family protein; FUNCTIONS IN: serine-type peptidase activity, peptidase activity; INVOLVED IN: proteolysis; LOCATED IN: endomembrane system; EXPRESSED IN: 22 plant structures; EXPRESSED DURING: 13 growth stages; CONTAINS InterPro DOMAIN/s: Peptidase S28 (InterPro:IPR008758); BEST Arabidopsis thaliana protein match is: alpha/beta-Hydrolases superfamily protein (TAIR:AT2…		0.204	0.356	0.166	0.092	0.051	0.923	0.572	0.839	0.051	0.288	0.072	0.218	0.153	0.356	0.087	0.047	0.077	0.098	0.139	0.275	0.123	0.129	5.316		PtpAffx.224161.1.S1_at	4.20652	3.94797	3.98338	4.52243
1	Potri.001G212900		LG_1	21504522	21509552		2.75	1BT4yOR		Serine carboxypeptidase S28	PROTEASE S28 PRO-X CARBOXYPEPTIDASE-RELATED		Lysosomal Pro-Xaa carboxypeptidase.	lysosomal Pro-X carboxypeptidase [EC:3.4.16.2]	AT5G22860.1		Serine carboxypeptidase S28 family protein		Serine carboxypeptidase S28 family protein; FUNCTIONS IN: serine-type peptidase activity, peptidase activity; INVOLVED IN: proteolysis; LOCATED IN: endomembrane system; EXPRESSED IN: 22 plant structures; EXPRESSED DURING: 13 growth stages; CONTAINS InterPro DOMAIN/s: Peptidase S28 (InterPro:IPR008758); BEST Arabidopsis thaliana protein match is: alpha/beta-Hydrolases superfamily protein (TAIR:AT2…		4.64	0.853	0.128	0	0.171	5.435	1.48	1.068	0	0.57	0.137	0.486	0	0	0.222	0.436	0.195	0.004	0.507	0.002	0.002	0.23	16.566		PtpAffx.80486.1.A1_at	3.87284	3.8991	3.84733	3.79347
1	Potri.001G213000		LG_1	21535804	21538082		2.75	1BT4yOR		Serine carboxypeptidase S28	PROTEASE S28 PRO-X CARBOXYPEPTIDASE-RELATED		Lysosomal Pro-Xaa carboxypeptidase.	lysosomal Pro-X carboxypeptidase [EC:3.4.16.2]	AT5G22860.1		Serine carboxypeptidase S28 family protein		Serine carboxypeptidase S28 family protein; FUNCTIONS IN: serine-type peptidase activity, peptidase activity; INVOLVED IN: proteolysis; LOCATED IN: endomembrane system; EXPRESSED IN: 22 plant structures; EXPRESSED DURING: 13 growth stages; CONTAINS InterPro DOMAIN/s: Peptidase S28 (InterPro:IPR008758); BEST Arabidopsis thaliana protein match is: alpha/beta-Hydrolases superfamily protein (TAIR:AT2…		0	1.061	0.035	0	0.126	0.039	0	1.235	0	0.063	0.024	0.128	0	0	0.033	0	0	0	0	0	0	0.057	2.801		PtpAffx.200559.1.S1_at	2.98667	3.03118	3.22541	3.29059
1	Potri.001G213100		LG_1	21549344	21550501		2.75	1BT4yOR													0.014	0	0	0.218	0.258	0.051	0.046	0	0.199	0.666	0.417	0.263	0.137	0.16	0.353	0.218	0.249	0.069	0.173	0.069	0.134	0.641	4.335		na	na	na	na	na
1	Potri.001G213200		LG_1	21556115	21561051		2.75	1BT4yOR		Serine carboxypeptidase S28	PROTEASE S28 PRO-X CARBOXYPEPTIDASE-RELATED	Prolylcarboxypeptidase (angiotensinase C)	Lysosomal Pro-Xaa carboxypeptidase.	lysosomal Pro-X carboxypeptidase [EC:3.4.16.2]	AT5G22860.1		Serine carboxypeptidase S28 family protein		Serine carboxypeptidase S28 family protein; FUNCTIONS IN: serine-type peptidase activity, peptidase activity; INVOLVED IN: proteolysis; LOCATED IN: endomembrane system; EXPRESSED IN: 22 plant structures; EXPRESSED DURING: 13 growth stages; CONTAINS InterPro DOMAIN/s: Peptidase S28 (InterPro:IPR008758); BEST Arabidopsis thaliana protein match is: alpha/beta-Hydrolases superfamily protein (TAIR:AT2…		0.023	0.161	0.035	0.03	0.078	0.028	0.014	0.165	0.004	0.099	0.016	0.038	0.006	0.008	0.03	0.068	0.047	0.022	0.028	0.061	0.037	0.497	1.495		PtpAffx.225571.1.S1_at	3.60795	3.83557	4.08468	3.84942
1	Potri.001G213300		LG_1	21575135	21578923		2.75	1BT4yOR		Serine carboxypeptidase S28	PROTEASE S28 PRO-X CARBOXYPEPTIDASE-RELATED		Lysosomal Pro-Xaa carboxypeptidase.	lysosomal Pro-X carboxypeptidase [EC:3.4.16.2]	AT5G22860.1		Serine carboxypeptidase S28 family protein		Serine carboxypeptidase S28 family protein; FUNCTIONS IN: serine-type peptidase activity, peptidase activity; INVOLVED IN: proteolysis; LOCATED IN: endomembrane system; EXPRESSED IN: 22 plant structures; EXPRESSED DURING: 13 growth stages; CONTAINS InterPro DOMAIN/s: Peptidase S28 (InterPro:IPR008758); BEST Arabidopsis thaliana protein match is: alpha/beta-Hydrolases superfamily protein (TAIR:AT2…		0.068	0.032	0.005	0	0.011	0.042	0.034	0.004	0	0.003	0	0	0	0	0.01	2.853	1.475	0.125	2.054	0.002	0	0.689	7.407		Ptp.7315.1.S1_at	4.21498	3.98499	3.55143	4.04434
1	Potri.001G213400		LG_1	21609886	21614154		2.75	1BT4yOR		Serine carboxypeptidase S28	PROTEASE S28 PRO-X CARBOXYPEPTIDASE-RELATED	Prolylcarboxypeptidase (angiotensinase C)	Lysosomal Pro-Xaa carboxypeptidase.	lysosomal Pro-X carboxypeptidase [EC:3.4.16.2]	AT5G22860.1		Serine carboxypeptidase S28 family protein		Serine carboxypeptidase S28 family protein; FUNCTIONS IN: serine-type peptidase activity, peptidase activity; INVOLVED IN: proteolysis; LOCATED IN: endomembrane system; EXPRESSED IN: 22 plant structures; EXPRESSED DURING: 13 growth stages; CONTAINS InterPro DOMAIN/s: Peptidase S28 (InterPro:IPR008758); BEST Arabidopsis thaliana protein match is: alpha/beta-Hydrolases superfamily protein (TAIR:AT2…		0.012	0.006	0.012	0.003	0.008	0.003	0.004	0.013	0	0.03	0.009	0.012	0.001	0.001	0.009	0.08	0.077	0.124	0.022	0.247	0.123	0.465	1.261		PtpAffx.119074.1.S1_at	3.06226	3.48003	3.5459	4.26087
1	Potri.001G213500		LG_1	21627593	21631017		2.75	1BT4yOR		Serine carboxypeptidase S28	PROTEASE S28 PRO-X CARBOXYPEPTIDASE-RELATED		Lysosomal Pro-Xaa carboxypeptidase.	lysosomal Pro-X carboxypeptidase [EC:3.4.16.2]	AT5G22860.1		Serine carboxypeptidase S28 family protein		Serine carboxypeptidase S28 family protein; FUNCTIONS IN: serine-type peptidase activity, peptidase activity; INVOLVED IN: proteolysis; LOCATED IN: endomembrane system; EXPRESSED IN: 22 plant structures; EXPRESSED DURING: 13 growth stages; CONTAINS InterPro DOMAIN/s: Peptidase S28 (InterPro:IPR008758); BEST Arabidopsis thaliana protein match is: alpha/beta-Hydrolases superfamily protein (TAIR:AT2…		0.116	0.059	0.05	0	0.007	0.126	0.546	0.154	0	0.016	0.025	0.01	0.004	0.008	0.015	12.115	7.332	0.328	11.917	0.01	0.023	0.933	33.794		na	na	na	na	na
1	Potri.001G213600		LG_1	21643741	21649599		2.75	1BT4yOR		Xylanase inhibitor C-terminal	ASPARTYL PROTEASES	Aspartyl protease	Nepenthesin.		AT5G22850.1		Eukaryotic aspartyl protease family protein		Eukaryotic aspartyl protease family protein; FUNCTIONS IN: aspartic-type endopeptidase activity; INVOLVED IN: proteolysis; LOCATED IN: endomembrane system; EXPRESSED IN: 23 plant structures; EXPRESSED DURING: 13 growth stages; CONTAINS InterPro DOMAIN/s: Peptidase aspartic (InterPro:IPR021109), Peptidase aspartic, catalytic (InterPro:IPR009007), Peptidase A1 (InterPro:IPR001461); BEST Arabidopsis…		1.52	0.939	1.225	3.054	0.902	0.994	0.768	0.482	0.631	0.881	1.607	1.149	0.834	1.01	1.761	3.614	3.556	3.611	2.173	1.633	1.783	1.116	35.243		Ptp.1422.1.S1_s_at	6.31299	7.9402	8.28535	8.80126
1	Potri.001G213700		LG_1	21655182	21661898		2.75	1BT4yOR		Piwi domain, PAZ domain, Domain of unknown function (DUF1785)	EUKARYOTIC TRANSLATION INITIATION FACTOR 2C			eukaryotic translation initiation factor 2C	AT2G27880.1	AGO5	Argonaute family protein		ARGONAUTE 5 (AGO5); FUNCTIONS IN: nucleic acid binding; INVOLVED IN: biological_process unknown; LOCATED IN: cellular_component unknown; EXPRESSED IN: 10 plant structures; EXPRESSED DURING: 6 growth stages; CONTAINS InterPro DOMAIN/s: Domain of unknown function DUF1785 (InterPro:IPR014811), Stem cell self-renewal protein Piwi (InterPro:IPR003165), Polynucleotidyl transferase, ribonuclease H fold …		1.87	1.337	2.455	0.925	0.88	1.698	1.962	0.587	1.494	2.056	1.398	1.608	1.024	1.102	2.362	6.21	7.385	3.763	8.853	3.516	3.155	2.749	58.389		PtpAffx.82182.1.A1_s_at	5.424	6.12486	6.29105	5.68854
1	Potri.001G213800		LG_1	21672535	21677305		2.75	1BT4yOR		Ring finger domain	RING ZINC FINGER PROTEIN	Anaphase-promoting complex (APC), subunit 11	Ubiquitin--protein ligase.		AT5G22000.3	RHF2A	RING-H2 group F2A	encodes a RING-type E3 ubiquitin ligase implicated in gametogenesis. Double mutant analyses with RHF1a suggests that RHF2a may be involved in targetting ICK4KRP6 for degradation following meiosis in order to allow the mitoses associated with megagametogenesis and microgametogenesis to occur. RHF2a is expressed in all four floral whorls and is present at ~8-fold higher levels than RHF1a in inflore…	RING-H2 group F2A (RHF2A); FUNCTIONS IN: zinc ion binding; INVOLVED IN: regulation of cell cycle, proteolysis involved in cellular protein catabolic process, megagametogenesis, microgametogenesis; LOCATED IN: plasma membrane; EXPRESSED IN: 25 plant structures; EXPRESSED DURING: 15 growth stages; CONTAINS InterPro DOMAIN/s: Zinc finger, RING-type (InterPro:IPR001841), Zinc finger, C3HC4 RING-type …		1.944	2.192	2.136	3.613	1.094	2.083	1.923	1.886	4.343	1.609	1.915	1.443	3.971	4.063	1.621	3.32	2.729	2.069	2.919	3.455	3.779	2.419	56.526		PtpAffx.98539.1.S1_s_at	6.33618	6.9943	6.71821	6.82547
1	Potri.001G213900		LG_1	21680484	21691786		2.75	1BT4yOR		BRCA1 C Terminus (BRCT) domain, Replication factor RFC1 C terminal domain, ATPase family associated with various cellular activities (AAA)	CHROMOSOME TRANSMISSION FIDELITY FACTOR 18	Replication factor C, subunit RFC1 (large subunit)		replication factor C subunit 1	AT5G22010.1	AtRFC1,RFC1	replication factor C1	Encodes RFC1, the largest subunit of replication factor C. Mediates genomic stability and transcriptional gene silencing.	replication factor C1 (RFC1); FUNCTIONS IN: DNA clamp loader activity, nucleoside-triphosphatase activity, DNA binding, nucleotide binding, ATP binding; INVOLVED IN: DNA replication; LOCATED IN: DNA replication factor C complex, intracellular; CONTAINS InterPro DOMAIN/s: DNA replication factor RFC1, C-terminal (InterPro:IPR013725), ATPase, AAA+ type, core (InterPro:IPR003593), ATPase, AAA-type, c…		0.899	0.698	0.78	1.411	0.844	0.567	0.852	0.474	1.868	0.647	0.97	0.798	1.862	1.973	1.319	0.891	0.837	0.929	0.458	0.896	1.031	0.629	21.633		PtpAffx.39550.1.S1_at	7.16219	7.22151	7.64728	7.21893
1	Potri.001G214000		LG_1	21695612	21696886		2.75	1BT4yOR													0	0	0	0	0	0	0	0	0	0	0	0	0	0	0	0	0	0	0	0	0	0	0		PtpAffx.200673.1.S1_at	4.03188	3.96745	4.01267	4.23532
1	Potri.001G214100		LG_1	21696074	21701885		2.75	1BT4yOR			REPLICATION FACTOR A 1, RFA1				AT4G19130.1		Replication factor-A protein 1-related		Replication factor-A protein 1-related; FUNCTIONS IN: DNA binding, zinc ion binding, nucleic acid binding; INVOLVED IN: DNA replication; LOCATED IN: nucleus; EXPRESSED IN: sperm cell, flower; EXPRESSED DURING: petal differentiation and expansion stage; CONTAINS InterPro DOMAIN/s: Replication factor-a protein 1 Rpa1 (InterPro:IPR004591), Nucleic acid-binding, OB-fold (InterPro:IPR012340), Nucleic …		0	0	0	0	0	0	0.003	0.003	0	0	0	0	0	0	0	0	0	0	0	0	0	0	0.006		na	na	na	na	na
1	Potri.001G214200		LG_1	21702181	21706250		2.75	1BT4yOR		PIF1-like helicase	UNCHARACTERIZED		DNA helicase.		AT5G28780.1		PIF1 helicase		PIF1 helicase; CONTAINS InterPro DOMAIN/s: DNA helicase PIF1, ATP-dependent (InterPro:IPR010285); BEST Arabidopsis thaliana protein match is: PIF1 helicase (TAIR:AT3G51690.1); Has 1364 Blast hits to 1355 proteins in 303 species: Archae - 2; Bacteria - 367; Metazoa - 234; Fungi - 111; Plants - 389; Viruses - 9; Other Eukaryotes - 252 (source: NCBI BLink).		0	0	0	0	0	0	0	0	0	0	0	0	0	0	0	0	0	0	0	0	0	0	0		na	na	na	na	na
1	Potri.001G214300		LG_1	21713393	21713851		2.75	1BT4yOR													0	0	0	0	0	0	0	0	0	0	0	0	0	0	0	0	0	0	0	0	0	0	0		PtpAffx.216505.1.S1_at	4.50109	4.27772	4.86796	4.65452
1	Potri.001G214400		LG_1	21714393	21715817		2.75	1BT4yOR			RBR FAMILY (RING FINGER AND IBR DOMAIN-CONTAINING)				AT1G65430.1	ARI8,ATARI8	IBR domain-containing protein		ARIADNE 8 (ARI8); FUNCTIONS IN: ubiquitin-protein ligase activity; LOCATED IN: intracellular; EXPRESSED IN: 24 plant structures; EXPRESSED DURING: 15 growth stages; CONTAINS InterPro DOMAIN/s: Zinc finger, C6HC-type (InterPro:IPR002867), Zinc finger, RING-type (InterPro:IPR001841), Zinc finger, CCHC-type (InterPro:IPR001878), Zinc finger, RanBP2-type (InterPro:IPR001876); BEST Arabidopsis thalian…		0.023	0	0	0	0	0	0.134	1.19	0	0	0	0	0	0	0	0	0	0	0	0	0.005	0	1.352		PtpAffx.200554.1.S1_at	3.46161	3.58757	3.49888	3.65479
1	Potri.001G214500		LG_1	21716518	21721444		2.75	1BT4yOR		SMP-30/Gluconolaconase/LRE-like region	STRICTOSIDINE SYNTHASE-RELATED	Predicted alkaloid synthase/Surface mucin Hemomucin	Strictosidine synthase.		AT1G08470.1	SSL3	strictosidine synthase-like 3	Although this enzyme is predicted to encode a strictosidine synthase (SS), it lacks a conserved catalytic glutamate residue found in active SS enzymes and it is not expected to have SS activity.	strictosidine synthase-like 3 (SSL3); FUNCTIONS IN: strictosidine synthase activity; INVOLVED IN: alkaloid biosynthetic process, biosynthetic process; LOCATED IN: endoplasmic reticulum, plasma membrane; EXPRESSED IN: 25 plant structures; EXPRESSED DURING: 13 growth stages; CONTAINS InterPro DOMAIN/s: Strictosidine synthase, conserved region (InterPro:IPR018119), Strictosidine synthase (InterPro:I…		151.67	92.266	94.576	119.627	25.797	51.942	54.35	35.92	25.736	27.468	55.323	36.147	52.091	66.16	47.134	19.65	21.995	50.727	24.081	18.107	43.799	11.376	1125.94		PtpAffx.57369.1.A1_at	3.38201	3.31311	3.49225	3.42992
1	Potri.001G214600		LG_1	21723543	21724261		2.75	1BT4yOR		Dirigent-like protein	NUCLEOPORIN-RELATED				AT2G21100.1		Disease resistance-responsive (dirigent-like protein) family protein		Disease resistance-responsive (dirigent-like protein) family protein; FUNCTIONS IN: molecular_function unknown; INVOLVED IN: lignan biosynthetic process, defense response; LOCATED IN: endomembrane system; EXPRESSED IN: hypocotyl, root, flower; EXPRESSED DURING: petal differentiation and expansion stage; CONTAINS InterPro DOMAIN/s: Plant disease resistance response protein (InterPro:IPR004265); BE…		12.812	6.797	16.075	6.098	0.583	3.504	2.983	3.929	4.651	1.272	2.187	1.985	1.687	3.784	1.536	1.035	3.756	33.669	6.003	0.169	4.979	0.921	120.415		PtpAffx.99700.1.S1_s_at	4.2569	3.36839	3.69321	3.56151
1	Potri.001G214700		LG_1	21731865	21738310		2.75	1BT4yOR		YABBY protein, HMG-box domain	FAMILY NOT NAMED				AT1G08465.1	YAB2	Plant-specific transcription factor YABBY family protein	Member of the YABBY family of Arabidopsis proteins involved in the abaxial cell fate specification in lateral organs	YABBY2 (YAB2); CONTAINS InterPro DOMAIN/s: High mobility group, superfamily (InterPro:IPR009071), YABBY protein (InterPro:IPR006780); BEST Arabidopsis thaliana protein match is: plant-specific transcription factor YABBY family protein (TAIR:AT2G26580.2); Has 446 Blast hits to 444 proteins in 124 species: Archae - 0; Bacteria - 0; Metazoa - 0; Fungi - 2; Plants - 433; Viruses - 0; Other Eukaryotes…		3.746	5.145	4.208	1.609	1.83	0.715	0.71	1.318	0.805	3.69	2.692	3.267	0.895	1.044	2.42	0.059	0.115	0.02	0.028	0.165	0.589	2.646	37.716		Ptp.6170.1.S1_at	10.681	10.2134	7.81391	6.33796
1	Potri.001G214800		LG_1	21764256	21776248		2.75	1BT4yOR		Ubiquitin carboxyl-terminal hydrolase	FAMILY NOT NAMED		Ubiquitinyl hydrolase 1.	ubiquitin carboxyl-terminal hydrolase 4/11/15 [EC:3.1.2.15]	AT5G22030.1	UBP8	ubiquitin-specific protease 8		ubiquitin-specific protease 8 (UBP8); FUNCTIONS IN: ubiquitin-specific protease activity, ubiquitin thiolesterase activity; INVOLVED IN: ubiquitin-dependent protein catabolic process; EXPRESSED IN: 25 plant structures; EXPRESSED DURING: 15 growth stages; CONTAINS InterPro DOMAIN/s: Peptidase C19, ubiquitin carboxyl-terminal hydrolase 2, conserved site (InterPro:IPR018200), Peptidase C19, ubiquiti…		0.834	0.672	0.731	0.615	0.67	0.723	0.741	0.647	0.908	0.598	0.639	0.635	0.745	0.577	0.816	0.386	0.428	0.693	0.392	0.54	0.491	0.458	13.939		PtpAffx.200676.1.S1_at	3.72261	4.47273	5.17372	4.956
1	Potri.001G214900		LG_1	21781944	21782954		2.75	1BT4yOR		SRF-type transcription factor (DNA-binding and dimerisation domain)	MADS BOX PROTEIN				AT5G55690.1		MADS-box transcription factor family protein		MADS-box transcription factor family protein; FUNCTIONS IN: DNA binding, sequence-specific DNA binding transcription factor activity; INVOLVED IN: regulation of transcription, DNA-dependent; LOCATED IN: nucleus; EXPRESSED IN: central cell; CONTAINS InterPro DOMAIN/s: Transcription factor, MADS-box (InterPro:IPR002100); BEST Arabidopsis thaliana protein match is: AGAMOUS-like 82 (TAIR:AT5G58890.1)…		0.033	0	0.019	0	0	2.148	0.923	0.088	0	0	0	0	0	0.079	0	0	0	0	0	0	0	0	3.29		PtpAffx.200677.1.S1_at	3.489	3.56234	3.70573	3.70663
1	Potri.001G215000		LG_1	21784042	21787123		2.75	1BT4yOR		Protein tyrosine kinase		Serine/threonine protein kinase	Receptor protein-tyrosine kinase.		AT5G22050.1		Protein kinase superfamily protein		Protein kinase superfamily protein; FUNCTIONS IN: protein kinase activity, kinase activity, ATP binding; INVOLVED IN: protein amino acid phosphorylation; LOCATED IN: plasma membrane; EXPRESSED IN: cultured cell; CONTAINS InterPro DOMAIN/s: Protein kinase, catalytic domain (InterPro:IPR000719), Serine-threonine/tyrosine-protein kinase (InterPro:IPR001245), Protein kinase-like domain (InterPro:IPR0…		0.58	0.221	0.56	0.63	0.275	1.309	1.194	0.426	1.317	0.511	0.424	0.365	0.608	0.558	0.304	0.53	0.655	1.439	0.485	1.814	1.632	0.374	16.211		PtpAffx.156271.1.S1_at	8.42158	7.20307	6.93209	7.8564
1	Potri.001G215100		LG_1	21787450	21789219		2.75	1BT4yOR		DnaJ central domain	DNAJ HOMOLOG SUBFAMILY C MEMBER			DnaJ homolog subfamily A member 2	AT3G44110.1	ATJ,ATJ3	DNAJ homologue 3	homologous to the co-chaperon DNAJ protein from E coli	DNAJ homologue 3 (ATJ3); FUNCTIONS IN: unfolded protein binding, heat shock protein binding, ATP binding; INVOLVED IN: protein folding, response to salt stress, regulation of ATPase activity; LOCATED IN: nucleolus, cell wall, plasma membrane; EXPRESSED IN: 28 plant structures; EXPRESSED DURING: 15 growth stages; CONTAINS InterPro DOMAIN/s: Molecular chaperone, heat shock protein, Hsp40, DnaJ (Int…		3.836	4.762	3.557	1.782	5.621	7.673	4.797	8.703	11.99	3.312	2.923	2.345	2.247	1.865	3.712	0.098	0.05	0.133	0.468	1.194	1.666	5.568	78.302		PtpAffx.42105.1.A1_at	4.14375	4.14541	3.91624	4.56175
1	Potri.001G215200		LG_1	21798199	21805654		2.75	1BT4yOR		IQ calmodulin-binding motif	FAMILY NOT NAMED				AT3G22190.1	IQD5	IQ-domain 5		IQ-domain 5 (IQD5); FUNCTIONS IN: calmodulin binding; INVOLVED IN: biological_process unknown; LOCATED IN: plasma membrane; EXPRESSED IN: 24 plant structures; EXPRESSED DURING: 13 growth stages; CONTAINS InterPro DOMAIN/s: IQ calmodulin-binding region (InterPro:IPR000048); BEST Arabidopsis thaliana protein match is: IQ-domain 6 (TAIR:AT2G26180.1); Has 890 Blast hits to 885 proteins in 49 species:…		1.061	1.41	1.204	1.527	1.392	0.555	0.717	0.226	1.985	1.683	1.754	1.899	1.519	1.437	2.097	1.461	1.696	0.768	0.851	1.291	1.371	1.145	29.049		PtpAffx.200678.1.S1_at	6.3302	7.0437	7.24266	6.8376
1	Potri.001G215300		LG_1	21815306	21816540		2.75	1BT4yOR													0	0	0	0	0	0	0	0	0	0	0	0	0	0	0	0	0	0	0	0	0	0	0		PtpAffx.200679.1.S1_at	3.56258	3.56674	3.8588	3.73443
1	Potri.001G215400		LG_1	21819188	21822014		2.75	1BT4yOR		Core-2/I-Branching enzyme	FAMILY NOT NAMED				AT5G22070.1		Core-2/I-branching beta-1,6-N-acetylglucosaminyltransferase family protein		Core-2/I-branching beta-1,6-N-acetylglucosaminyltransferase family protein; FUNCTIONS IN: molecular_function unknown; INVOLVED IN: biological_process unknown; LOCATED IN: endomembrane system; CONTAINS InterPro DOMAIN/s: Core-2/I-Branching enzyme (InterPro:IPR021141); BEST Arabidopsis thaliana protein match is: Core-2/I-branching beta-1,6-N-acetylglucosaminyltransferase family protein (TAIR:AT3G52…		15.07	12.492	13.202	7.211	10.074	15.497	16.139	18.456	5.865	8.643	4.605	5.965	6.366	5.723	5.698	7.04	8.429	17.553	5.96	7.564	7.297	6.924	211.773		na	na	na	na	na
1	Potri.001G215500		LG_1	21824140	21829869		2.75	1BT4yOR		Surface antigen	SORTING AND ASSEMBLY MACHINERY (SAM50) PROTEIN				AT3G44160.1		Outer membrane OMP85 family protein		Outer membrane OMP85 family protein; FUNCTIONS IN: molecular_function unknown; INVOLVED IN: N-terminal protein myristoylation; LOCATED IN: outer membrane; CONTAINS InterPro DOMAIN/s: Bacterial surface antigen (D15) (InterPro:IPR000184); BEST Arabidopsis thaliana protein match is: Outer membrane OMP85 family protein (TAIR:AT3G48620.1); Has 794 Blast hits to 794 proteins in 257 species: Archae - 0;…		0.673	0.577	0.815	1.41	0.859	0.786	1.051	0.692	2.007	0.687	0.918	1.018	1.192	1.103	0.977	0.596	0.527	0.693	0.516	0.665	0.654	0.694	19.11		na	na	na	na	na
1	Potri.001G215600		LG_1	21839967	21840846		2.75	1BT4yOR													0	0	0	0	0	0	0	0	0	0	0	0	0	0	0	0	0	0	0	0	0	0	0		PtpAffx.200680.1.S1_at	3.156	3.08701	3.22474	3.27189
1	Potri.001G215700		LG_1	21850302	21861299		2.75	1BT4yOR		Kelch motif, Calcineurin-like phosphoesterase, Galactose oxidase, central domain	SERINE/THREONINE PROTEIN PHOSPHATASE	Serine/threonine specific protein phosphatase PP1, catalytic subunit	Phosphoprotein phosphatase.		AT1G08420.1	BSL2	BRI1 suppressor 1 (BSU1)-like 2		BRI1 suppressor 1 (BSU1)-like 2 (BSL2); FUNCTIONS IN: hydrolase activity, manganese ion binding, protein serine/threonine phosphatase activity, phosphoprotein phosphatase activity, iron ion binding; INVOLVED IN: biological_process unknown; LOCATED IN: plasma membrane; EXPRESSED IN: male gametophyte, guard cell, cultured cell, pollen tube; EXPRESSED DURING: M germinated pollen stage; CONTAINS Inte…		2.286	2.01	2.188	2.736	1.792	2.092	2.14	1.672	3.838	1.747	1.965	1.967	3.493	3.461	2.802	2.932	2.835	3.219	1.718	2.404	2.574	1.785	53.656		PtpAffx.31296.1.S1_s_at	7.45339	7.77834	8.0229	7.99092
1	Potri.001G215800		LG_1	21862517	21868813		2.75	1BT4yOR		DnaJ domain	DNAJ HOMOLOG SUBFAMILY C MEMBER 8/LIPOPOLYSACCHARIDE SPECIFIC RESPONSE-7-RELATED	Predicted molecular chaperone (DnaJ superfamily)		DnaJ homolog subfamily C member 8	AT5G22080.1		Chaperone DnaJ-domain superfamily protein		Chaperone DnaJ-domain superfamily protein; FUNCTIONS IN: heat shock protein binding; INVOLVED IN: protein folding; LOCATED IN: cellular_component unknown; CONTAINS InterPro DOMAIN/s: Heat shock protein DnaJ, N-terminal (InterPro:IPR001623); BEST Arabidopsis thaliana protein match is: DNAJ heat shock N-terminal domain-containing protein (TAIR:AT1G65280.1); Has 30201 Blast hits to 17322 proteins in…		0.559	0.497	0.566	1.225	0.826	0.648	0.736	0.786	1.414	0.877	0.941	0.813	1.194	1.17	0.895	1.101	0.927	0.731	0.99	1.064	1.263	0.908	20.131		Ptp.3401.1.S1_at	7.93866	7.29542	6.94074	7.3551
1	Potri.001G215900		LG_1	21881595	21883355		2.75	1BT4yOR													0	0	0	0	0	0	0	0	0	0	0	0	0	0	0	0	0	0	0	0	0	0	0		na	na	na	na	na
1	Potri.001G216000		LG_1	21888451	21891103		2.75	1BT4yOR		Protein of unknown function (DUF3049)					AT5G22090.1		Protein of unknown function (DUF3049)		Protein of unknown function (DUF3049); FUNCTIONS IN: molecular_function unknown; INVOLVED IN: biological_process unknown; LOCATED IN: chloroplast; CONTAINS InterPro DOMAIN/s: Protein of unknown function DUF3049 (InterPro:IPR021410); BEST Arabidopsis thaliana protein match is: Protein of unknown function (DUF3049) (TAIR:AT4G02810.1); Has 1373 Blast hits to 1137 proteins in 167 species: Archae - 0;…		5.179	0.881	2.929	0.835	1.57	0.353	0.431	0.328	0.404	1.975	1.418	1.467	0.458	0.418	1.829	4.444	6.038	6.615	7.239	17.929	11.379	2.494	76.613		PtpAffx.200683.1.S1_at	9.88786	10.2561	9.40531	9.03085
1	Potri.001G216100		LG_1	21940676	21941923		2.75	1BT4yOR		U-box domain	WDSAM1 PROTEIN		Ubiquitin--protein ligase.		AT2G35930.1	PUB23	plant U-box 23	Encodes a cytoplasmically localized U-box domain containing E3 ubiquitin ligase that is involved in the response to water stress and acts as a negative regulator of PAMP-triggered immunity.	plant U-box 23 (PUB23); CONTAINS InterPro DOMAIN/s: U box domain (InterPro:IPR003613), Armadillo-like helical (InterPro:IPR011989), Armadillo-type fold (InterPro:IPR016024); BEST Arabidopsis thaliana protein match is: plant U-box 22 (TAIR:AT3G52450.1); Has 2501 Blast hits to 2466 proteins in 187 species: Archae - 0; Bacteria - 34; Metazoa - 243; Fungi - 89; Plants - 1910; Viruses - 3; Other Eukar…		0.316	0	0	0	0	0.063	0.406	0.098	0	0	0	0	0	0	0	1.148	2.025	2.515	2.667	0	0	0	9.238		PtpAffx.200684.1.S1_at	4.2073	4.16542	4.29688	4.28158
2	Potri.002G000100		LG_2	4173	8240		2.93	3BT5yOR		ABC1 family	CHAPERONE-ACTIVITY OF BC1 COMPLEX (CABC1)-RELATED	Predicted unusual protein kinase	Cadmium-transporting ATPase.		AT1G79600.1		Protein kinase superfamily protein	Encodes a chloroplast ABC1-like kinase that regulates vitamin E metabolism.	Protein kinase superfamily protein; FUNCTIONS IN: protein kinase activity, ATP binding; INVOLVED IN: protein amino acid phosphorylation; LOCATED IN: chloroplast, plastoglobule; EXPRESSED IN: 21 plant structures; EXPRESSED DURING: 13 growth stages; CONTAINS InterPro DOMAIN/s: ABC-1 (InterPro:IPR004147), Protein kinase, catalytic domain (InterPro:IPR000719), Aminoglycoside phosphotransferase (Inter…		3.704	4.424	4.216	2.814	5.237	3.097	3.068	3.527	3.306	3.547	2.464	2.903	2.235	2.343	3.263	1.258	1.377	1.625	1.115	1.96	2.151	4.548	64.182		PtpAffx.158988.1.S1_at	5.35512	5.66284	5.72668	5.35753
2	Potri.002G000200		LG_2	9575	17515		2.93	3BT5yOR		Mitochondrial carrier protein	FAMILY NOT NAMED	Mitochondrial carrier protein		solute carrier family 25 member 17	AT2G39970.1		Mitochondrial substrate carrier family protein	Encodes peroxisomal membrane protein 38 (PMP38). Mutation in this protein results in enlargement of peroxisomes. Delivers NAD+ for optimal fatty acid degradation during storage oil mobilization.	Mitochondrial substrate carrier family protein; FUNCTIONS IN: binding; INVOLVED IN: transport, transmembrane transport; LOCATED IN: mitochondrial inner membrane, peroxisomal membrane, plasma membrane; EXPRESSED IN: 23 plant structures; EXPRESSED DURING: 15 growth stages; CONTAINS InterPro DOMAIN/s: Mitochondrial substrate carrier (InterPro:IPR001993), Mitochondrial substrate/solute carrier (Inter…		1.269	1.547	1.445	1.944	2.054	0.838	0.882	1.28	4.712	1.734	1.387	1.491	1.778	1.763	1.657	0.847	0.764	0.526	0.68	1.136	1.408	2.863	34.005		PtpAffx.22197.1.S1_at	8.62778	5.81017	5.21837	4.9598
2	Potri.002G000300		LG_2	21367	29017		2.93	3BT5yOR		DnaJ domain	DNAJ HOMOLOG SUBFAMILY C MEMBER	Molecular chaperone (DnaJ superfamily)			AT1G21080.1		DNAJ heat shock N-terminal domain-containing protein		DNAJ heat shock N-terminal domain-containing protein; FUNCTIONS IN: unfolded protein binding, heat shock protein binding; INVOLVED IN: protein folding; LOCATED IN: cellular_component unknown; EXPRESSED IN: 23 plant structures; EXPRESSED DURING: 15 growth stages; CONTAINS InterPro DOMAIN/s: Molecular chaperone, heat shock protein, Hsp40, DnaJ (InterPro:IPR015609), Heat shock protein DnaJ, N-termin…		0.882	1.037	1.212	1.218	0.69	0.922	0.872	0.928	1.394	1.331	1.504	1.389	1.823	1.868	1.527	2.614	2.706	2.535	2.071	2.12	2.26	1.305	34.208		PtpAffx.32449.1.A1_at	10.7981	10.8451	10.8584	10.7875
2	Potri.002G000400		LG_2	44002	44502		2.93	3BT5yOR		Reverse transcriptase-like					AT2G02650.1		Ribonuclease H-like superfamily protein		Ribonuclease H-like superfamily protein; FUNCTIONS IN: nucleic acid binding; INVOLVED IN: biological_process unknown; LOCATED IN: cellular_component unknown; EXPRESSED IN: sperm cell; CONTAINS InterPro DOMAIN/s: Polynucleotidyl transferase, ribonuclease H fold (InterPro:IPR012337), RNA-directed DNA polymerase (reverse transcriptase), related (InterPro:IPR015706); BEST Arabidopsis thaliana protein…		0	0	0.038	0	0	0	0	0	0	0	0	0	0	0	0	0	0	0	0	0	0	0	0.038		PtpAffx.201505.1.S1_s_at	4.71168	4.77663	4.48555	4.72017
2	Potri.002G000500		LG_2	44796	47709		2.93	3BT5yOR		Triose-phosphate Transporter family	SOLUTE CARRIER FAMILY 35	Glucose-6-phosphate/phosphate and phosphoenolpyruvate/phosphate antiporter			AT1G76670.1		Nucleotide-sugar transporter family protein		Nucleotide-sugar transporter family protein; CONTAINS InterPro DOMAIN/s: Protein of unknown function DUF250 (InterPro:IPR004853); BEST Arabidopsis thaliana protein match is: Nucleotide-sugar transporter family protein (TAIR:AT1G21070.1); Has 1975 Blast hits to 1967 proteins in 210 species: Archae - 0; Bacteria - 20; Metazoa - 359; Fungi - 295; Plants - 1101; Viruses - 0; Other Eukaryotes - 200 (s…		14.589	10.497	14.734	16.23	8.72	27.021	24.743	25.716	4.89	16.313	13.192	13.439	9.288	9.54	15.537	10.931	11.914	17.814	15.212	15.223	17.817	10.079	323.439		PtpAffx.26552.2.A1_at	9.18626	9.6629	9.81867	10.2118
2	Potri.002G000600		LG_2	52554	53290		2.93	3BT5yOR		Auxin responsive protein	FAMILY NOT NAMED				AT1G43040.1		SAUR-like auxin-responsive protein family		SAUR-like auxin-responsive protein family ; CONTAINS InterPro DOMAIN/s: Auxin responsive SAUR protein (InterPro:IPR003676); BEST Arabidopsis thaliana protein match is: SAUR-like auxin-responsive protein family (TAIR:AT5G42410.1); Has 469 Blast hits to 469 proteins in 19 species: Archae - 0; Bacteria - 0; Metazoa - 0; Fungi - 0; Plants - 469; Viruses - 0; Other Eukaryotes - 0 (source: NCBI BLink).		0	0.034	0	0.077	0	0.42	0.358	0.85	0.057	0.325	0.17	0.168	0.495	0.465	0.1	0.659	1.933	1.424	6.857	0.038	0.229	0.183	14.842		PtpAffx.63727.1.A1_at	3.6887	3.6318	3.86254	3.72795
2	Potri.002G000700		LG_2	55140	55801		2.93	3BT5yOR		X8 domain	FAMILY NOT NAMED		Glucan endo-1,3-beta-D-glucosidase.		AT2G19440.1		O-Glycosyl hydrolases family 17 protein		O-Glycosyl hydrolases family 17 protein; FUNCTIONS IN: cation binding, hydrolase activity, hydrolyzing O-glycosyl compounds, catalytic activity; INVOLVED IN: carbohydrate metabolic process; LOCATED IN: plasma membrane, anchored to membrane; EXPRESSED IN: male gametophyte, pollen tube; EXPRESSED DURING: M germinated pollen stage; CONTAINS InterPro DOMAIN/s: X8 (InterPro:IPR012946), Glycoside hydro…		0	0	0	0	0	1.637	0	6.232	0	0	0	0	0	0	0	0	0	0	0	0	0	0	7.869		PtpAffx.222532.1.S1_at	5.11357	5.07321	5.17614	4.88932
2	Potri.002G000800		LG_2	57048	60427		2.93	3BT5yOR							AT5G25070.1				unknown protein; FUNCTIONS IN: molecular_function unknown; INVOLVED IN: biological_process unknown; LOCATED IN: cellular_component unknown; EXPRESSED IN: 23 plant structures; EXPRESSED DURING: 13 growth stages; Has 1807 Blast hits to 1807 proteins in 277 species: Archae - 0; Bacteria - 0; Metazoa - 736; Fungi - 347; Plants - 385; Viruses - 0; Other Eukaryotes - 339 (source: NCBI BLink).		9.51	13.096	11.993	11.518	5.602	8.172	9.354	8.43	45.625	6.195	7.926	7.398	13.425	12.718	9.74	16.239	18.445	12.168	10.39	10.231	10.526	8.96	267.661		PtpAffx.23662.1.S1_s_at	6.84176	8.08795	8.70031	8.63046
2	Potri.002G000900		LG_2	63305	63718		2.93	3BT5yOR													0	0	0.095	0	0	0.199	0.188	0.212	0.239	0	0.027	0	0	0	0.029	0.07	0.045	0	0.059	0.08	0.017	0.162	1.422		na	na	na	na	na
2	Potri.002G001000		LG_2	69985	77196		2.93	3BT5yOR		GYF domain	SET DOMAIN PROTEINS		Histone-lysine N-methyltransferase.		AT5G42400.1	ATXR7,SDG25	SET domain protein 25	Encodes ATXR7 (ARABIDOPSIS TRITHORAX-RELATED7), required for histone H3-K4 methylation and for transcriptional activation of Flowering Locus C.	SET domain protein 25 (SDG25); CONTAINS InterPro DOMAIN/s: SET domain (InterPro:IPR001214), GYF (InterPro:IPR003169); BEST Arabidopsis thaliana protein match is: homologue of trithorax (TAIR:AT2G31650.1); Has 5838 Blast hits to 5683 proteins in 501 species: Archae - 3; Bacteria - 461; Metazoa - 2434; Fungi - 507; Plants - 1016; Viruses - 2; Other Eukaryotes - 1415 (source: NCBI BLink).		2.086	2.235	2.379	5.827	1.477	3.026	2.688	2.965	6.835	1.894	2.497	1.764	7.831	9.366	3.959	5.043	4.712	6.431	3.113	3.525	4.013	2.122	85.788		PtpAffx.205913.1.S1_s_at	6.8417	7.95871	8.46347	8.19348
2	Potri.002G001100		LG_2	81298	84717		2.93	3BT5yOR			FAMILY NOT NAMED				AT1G76660.1				FUNCTIONS IN: molecular_function unknown; INVOLVED IN: biological_process unknown; LOCATED IN: plasma membrane; EXPRESSED IN: 22 plant structures; EXPRESSED DURING: 13 growth stages; BEST Arabidopsis thaliana protein match is: hydroxyproline-rich glycoprotein family protein (TAIR:AT5G52430.1); Has 353 Blast hits to 231 proteins in 60 species: Archae - 0; Bacteria - 6; Metazoa - 57; Fungi - 22; Pl…		5.198	4.772	5.95	4.025	2.834	3.848	4.923	1.904	5.419	3.452	4.194	3.189	3.973	4.029	4.148	3.185	3.176	2.922	2.873	4.921	5.351	2.701	86.987		PtpAffx.201508.1.S1_s_at	6.90841	6.92848	7.18563	7.27618
2	Potri.002G001200		LG_2	84725	85297		2.93	3BT5yOR													0.242	0.426	0.574	0.387	0.165	2.167	5.536	0.339	1.217	0.436	0.134	0.098	0.462	0.184	0.327	0.526	0.889	0.724	0.812	0.523	0.506	0.341	17.015		na	na	na	na	na
2	Potri.002G001300		LG_2	85445	87203		2.93	3BT5yOR													11.229	6.464	7.13	15.789	3.683	8.371	12.937	12.441	27.665	9.843	10.578	9.863	27.736	27.482	11.418	12.955	19.498	6.363	40.279	16.923	21.516	14.001	334.164		PtpAffx.214766.1.S1_x_at	3.50099	3.71775	3.65934	3.61091
2	Potri.002G001400		LG_2	93081	94114		2.93	3BT5yOR		EF-hand domain pair	EF-HAND CALCIUM-BINDING DOMAIN CONTAINING PROTEIN	Calmodulin and related proteins (EF-Hand superfamily)		calcium-binding protein CML	AT5G42380.1	CML37,CML39	calmodulin like 37		calmodulin like 37 (CML37); FUNCTIONS IN: calcium ion binding; INVOLVED IN: response to ozone; LOCATED IN: chloroplast; EXPRESSED IN: 12 plant structures; EXPRESSED DURING: 8 growth stages; CONTAINS InterPro DOMAIN/s: EF-Hand 1, calcium-binding site (InterPro:IPR018247), EF-HAND 2 (InterPro:IPR018249), EF-hand-like domain (InterPro:IPR011992), Calcium-binding EF-hand (InterPro:IPR002048), EF-hand…		0.352	0.596	0.429	0.495	0.023	1.77	1.006	3.51	16.185	0.608	0.567	0.266	25.636	6.551	0.254	12.433	119.658	3.772	213.614	1.072	1.237	10.215	420.249		PtpAffx.158679.1.S1_at	4.50765	3.63329	3.64495	3.81299
2	Potri.002G001500		LG_2	94329	96827		2.93	3BT5yOR		Uncharacterised protein family UPF0047	UNCHARACTERIZED PROTEIN YJBQ-RELATED	Uncharacterized conserved protein	Thiamine-phosphate diphosphorylase.		AT1G21065.1				unknown protein; INVOLVED IN: biological_process unknown; LOCATED IN: chloroplast; EXPRESSED IN: 22 plant structures; EXPRESSED DURING: 13 growth stages; CONTAINS InterPro DOMAIN/s: Uncharacterised protein family UPF0047 (InterPro:IPR001602); Has 3800 Blast hits to 3784 proteins in 1137 species: Archae - 215; Bacteria - 2154; Metazoa - 42; Fungi - 99; Plants - 99; Viruses - 0; Other Eukaryotes - …		4.74	6.442	6.336	6.208	7.728	5.188	4.372	4.453	4.838	7.131	6.745	7.668	4.995	4.77	5.029	6.123	5.95	3.935	6.437	6.116	6.584	7.371	129.159		Ptp.6178.3.S1_at	3.42951	3.09084	3.03742	3.4315
2	Potri.002G001600		LG_2	98425	100922		2.93	3BT5yOR		Protein tyrosine kinase		Serine/threonine protein kinase	Non-specific serine/threonine protein kinase.		AT2G33580.1		Protein kinase superfamily protein	Encodes a LysM-containing receptor-like kinase. Induction of chitin-responsive genes by chitin treatment is not blocked in the mutant.	Protein kinase superfamily protein; FUNCTIONS IN: kinase activity; INVOLVED IN: protein amino acid phosphorylation, cell wall macromolecule catabolic process; LOCATED IN: plasma membrane; EXPRESSED IN: 21 plant structures; EXPRESSED DURING: 13 growth stages; CONTAINS InterPro DOMAIN/s: Peptidoglycan-binding lysin domain (InterPro:IPR018392), Protein kinase, catalytic domain (InterPro:IPR000719), …		0.07	0.116	0.101	0.094	0.078	0.055	0.095	0.075	0.426	0.016	0.041	0.018	0.049	0.074	0.025	0.1	0.029	0.064	0.035	0.036	0.108	0.01	1.715		PtpAffx.224223.1.S1_at	3.52027	3.31589	3.25453	3.44695
2	Potri.002G001700		LG_2	100993	110061		2.93	3BT5yOR		Tetratricopeptide repeat	SUPERKILLER 3 PROTEIN-RELATED				AT1G76630.1		Tetratricopeptide repeat (TPR)-like superfamily protein		Tetratricopeptide repeat (TPR)-like superfamily protein; FUNCTIONS IN: binding; INVOLVED IN: biological_process unknown; LOCATED IN: cellular_component unknown; EXPRESSED IN: 15 plant structures; EXPRESSED DURING: 6 growth stages; CONTAINS InterPro DOMAIN/s: Tetratricopeptide TPR-1 (InterPro:IPR001440), Tetratricopeptide-like helical (InterPro:IPR011990), Tetratricopeptide repeat-containing (Inte…		2.115	2.029	2.244	2.965	2.007	1.659	1.684	1.276	4.511	1.802	2.19	1.985	4.239	4.416	3.009	3.651	3.728	3.754	2.66	3.721	3.457	1.717	60.819		PtpAffx.201510.1.S1_at	4.68086	6.6337	7.68737	6.68367
2	Potri.002G001800		LG_2	111278	112617		2.93	3BT5yOR		Clathrin adaptor complex small chain	CLATHRIN COAT ASSEMBLY PROTEIN	Clathrin adaptor complex, small subunit		AP-1 complex subunit sigma 1/2	AT2G17380.1	AP19	associated protein 19	Encodes clathrin assembly protein AP19.	associated protein 19 (AP19); FUNCTIONS IN: protein transporter activity; INVOLVED IN: intracellular protein transport, transport, vesicle-mediated transport, protein transport; LOCATED IN: membrane coat, mitochondrion, clathrin vesicle coat, clathrin coat of trans-Golgi network vesicle, clathrin adaptor complex; EXPRESSED IN: 23 plant structures; EXPRESSED DURING: 15 growth stages; CONTAINS Inte…		0.053	0.095	0.085	0	0.018	42.002	23.32	43.43	0.028	0	0	0	0.011	0	0.009	0	0	0.017	0	0	0.012	0.036	109.116		PtpAffx.201511.1.S1_at	4.19466	4.30233	4.57431	4.63107
2	Potri.002G001900		LG_2	113129	118235		2.93	3BT5yOR		Leucine-zipper of ternary complex factor MIP1	UNCHARACTERIZED				AT1G76620.1		Protein of unknown function, DUF547		Protein of unknown function, DUF547; FUNCTIONS IN: molecular_function unknown; INVOLVED IN: biological_process unknown; LOCATED IN: chloroplast; EXPRESSED IN: 22 plant structures; EXPRESSED DURING: 13 growth stages; CONTAINS InterPro DOMAIN/s: Protein of unknown function DUF547 (InterPro:IPR006869); BEST Arabidopsis thaliana protein match is: Protein of unknown function, DUF547 (TAIR:AT1G21060.1)…		0.845	0.935	1.275	1.302	0.671	0.209	0.456	0.177	1.165	0.953	1.312	1.435	1.968	2.341	1.678	0.888	1.119	1.986	0.785	2.839	2.746	0.59	27.675		PtpAffx.201512.1.S1_at	7.76363	9.61887	10.4193	10.2068
2	Potri.002G002000		LG_2	129432	131021		2.93	3BT5yOR		Protein of unknown function, DUF617	FAMILY NOT NAMED				AT1G21050.1		Protein of unknown function, DUF617		Protein of unknown function, DUF617; CONTAINS InterPro DOMAIN/s: Protein of unknown function DUF617, plant (InterPro:IPR006460); BEST Arabidopsis thaliana protein match is: Protein of unknown function, DUF617 (TAIR:AT1G76610.1); Has 257 Blast hits to 256 proteins in 14 species: Archae - 0; Bacteria - 0; Metazoa - 0; Fungi - 0; Plants - 257; Viruses - 0; Other Eukaryotes - 0 (source: NCBI BLink).		6.806	12	10.562	1.246	1.176	0.659	2.459	1.01	1.015	1.534	1.548	1.403	0.766	0.78	1.476	11.324	17.509	16.062	11.229	22.902	16.421	3.562	143.449		PtpAffx.12919.1.A1_at	11.1324	10.9186	10.0599	10.4731
2	Potri.002G002100		LG_2	142039	142931		2.93	3BT5yOR		Domain of unknown function (DUF4228)					AT1G21010.1				unknown protein; FUNCTIONS IN: molecular_function unknown; INVOLVED IN: N-terminal protein myristoylation; LOCATED IN: cellular_component unknown; EXPRESSED IN: 24 plant structures; EXPRESSED DURING: 14 growth stages; BEST Arabidopsis thaliana protein match is: unknown protein (TAIR:AT1G76600.1); Has 206 Blast hits to 206 proteins in 13 species: Archae - 0; Bacteria - 0; Metazoa - 0; Fungi - 0; P…		0.134	0.257	0.193	1.108	0.725	0.294	0.421	0.551	2.172	0.055	0.634	0.17	1.268	0.681	0.109	2.453	5.234	3.652	13.032	2.374	1.694	1.863	39.074		PtpAffx.201513.1.S1_at	7.36396	6.51262	6.01464	6.63199
2	Potri.002G002200		LG_2	148216	150099		2.93	3BT5yOR		PLATZ transcription factor	FAMILY NOT NAMED				AT1G21000.2		PLATZ transcription factor family protein		PLATZ transcription factor family protein; FUNCTIONS IN: binding; INVOLVED IN: biological_process unknown; EXPRESSED IN: 21 plant structures; EXPRESSED DURING: 10 growth stages; CONTAINS InterPro DOMAIN/s: Protein of unknown function DUF597 (InterPro:IPR006734); BEST Arabidopsis thaliana protein match is: PLATZ transcription factor family protein (TAIR:AT1G76590.1); Has 30201 Blast hits to 17322 …		0.109	0.268	0.398	2.191	0.541	0.717	0.64	1.304	4.9	0.344	0.483	0.23	1.023	1.126	0.31	4.68	4.708	2.243	8.611	2.962	2.196	1.321	41.305		PtpAffx.27718.3.A1_at	8.70744	7.60995	5.41679	4.52096
2	Potri.002G002300		LG_2	151556	152010		2.93	3BT5yOR													0	0	0	0	0	0.058	0	0	0	0	0	0	0	0	0	0	0	0	0	0	0	0	0.058		na	na	na	na	na
2	Potri.002G002400		LG_2	156398	162765		2.93	3BT5yOR		SBP domain	FAMILY NOT NAMED				AT1G20980.1	ATSPL14,FBR6,SPL14,SPL1R2	squamosa promoter binding protein-like 14	Encodes a nuclear plant-specific protein with features characteristic of a transcriptional regulator, including a nuclear localization signal sequence, a plant-specific DNA binding domain (the SBP box), and a protein interaction motif (ankyrin repeats). It unctions as a transcriptional regulator that plays a role not only in sensitivity to FB1, but also in the development of normal plant architec…	squamosa promoter binding protein-like 14 (SPL14); FUNCTIONS IN: DNA binding, transcription activator activity, sequence-specific DNA binding transcription factor activity; INVOLVED IN: defense response to bacterium, regulation of transcription; LOCATED IN: nucleus, plasma membrane; EXPRESSED IN: 23 plant structures; EXPRESSED DURING: 13 growth stages; CONTAINS InterPro DOMAIN/s: Transcription fa…		1.608	1.453	1.551	1.92	1.036	2.152	1.908	2.998	3.973	1.128	1.483	1.354	3.058	2.917	2.024	2.257	2.138	2.149	2.408	2.268	2.368	1.468	45.619		PtpAffx.89305.2.A1_at	6.09481	5.88103	5.76749	5.82665
2	Potri.002G002500		LG_2	173352	174112		2.93	3BT5yOR					RNA helicase.		AT1G20960.2	emb1507	U5 small nuclear ribonucleoprotein helicase, putative		embryo defective 1507 (emb1507); FUNCTIONS IN: in 6 functions; INVOLVED IN: embryo development ending in seed dormancy; EXPRESSED IN: 24 plant structures; EXPRESSED DURING: 13 growth stages; CONTAINS InterPro DOMAIN/s: ATPase, AAA+ type, core (InterPro:IPR003593), DNA/RNA helicase, DEAD/DEAH box type, N-terminal (InterPro:IPR011545), Sec63 domain (InterPro:IPR004179), Sec63 domain, subgroup (Inte…		0	0	0	0	0	0.155	0.074	0.117	0	0	0	0	0	0.069	0	0	0	0	0	0	0	0	0.415		PtpAffx.201514.1.S1_at	3.32604	3.26121	3.43343	3.36598
2	Potri.002G002600		LG_2	175066	175320		2.93	3BT5yOR					RNA helicase.		AT1G20960.2	emb1507	U5 small nuclear ribonucleoprotein helicase, putative		embryo defective 1507 (emb1507); FUNCTIONS IN: in 6 functions; INVOLVED IN: embryo development ending in seed dormancy; EXPRESSED IN: 24 plant structures; EXPRESSED DURING: 13 growth stages; CONTAINS InterPro DOMAIN/s: ATPase, AAA+ type, core (InterPro:IPR003593), DNA/RNA helicase, DEAD/DEAH box type, N-terminal (InterPro:IPR011545), Sec63 domain (InterPro:IPR004179), Sec63 domain, subgroup (Inte…		0	0.125	0	0	0	0.695	0.165	0.7	0.091	0	0	0	0.267	0	0.048	0	0	0	0	0.031	0.099	0	2.221		na	na	na	na	na
2	Potri.002G002700		LG_2	175502	176313		2.93	3BT5yOR		CP12 domain					AT1G76560.1	CP12-3	CP12 domain-containing protein 3		CP12 domain-containing protein 3 (CP12-3); FUNCTIONS IN: molecular_function unknown; INVOLVED IN: negative regulation of reductive pentose-phosphate cycle; LOCATED IN: chloroplast; EXPRESSED IN: 20 plant structures; EXPRESSED DURING: 13 growth stages; CONTAINS InterPro DOMAIN/s: Protein of unknown function CP12 (InterPro:IPR003823); BEST Arabidopsis thaliana protein match is: CP12 domain-containi…		108.444	119.733	119.317	110.327	67.52	115.795	102.412	126.471	58.889	99.665	110.223	97.833	67.326	70.48	84.039	23.023	31.251	21.832	49.635	123.184	131.86	65.415	1904.67		PtpAffx.911.1.A1_at	9.19669	6.27106	5.24848	6.30108
2	Potri.002G002800		LG_2	176374	177021		2.93	3BT5yOR													0.051	0	0.059	0.048	0.036	0	0.022	0.382	0.615	0.062	0.061	0.052	0.144	0.04	0.115	3.059	2.757	1.648	2.65	0.039	0.155	0	11.995		na	na	na	na	na
2	Potri.002G002900		LG_2	177068	180832		2.93	3BT5yOR		Mad3/BUB1 homology region 1	MITOTIC CHECKPOINT SERINE/THREONINE-PROTEIN KINASE BUB1			checkpoint serine/threonine-protein kinase [EC:2.7.11.1]	AT2G33560.1	BUBR1	BUB1-related (BUB1: budding uninhibited by benzymidazol 1)	Encodes BUBR1. May have the spindle assembly checkpoint protein functions conserved from yeast to humans.	BUB1-related (BUB1: budding uninhibited by benzymidazol 1) (BUBR1); CONTAINS InterPro DOMAIN/s: Mitotic checkpoint serine/threonine protein kinase, Bub1 (InterPro:IPR015661), Mad3/BUB1 homology region 1 (InterPro:IPR013212); BEST Arabidopsis thaliana protein match is: Mad3/BUB1 homology region 1 (TAIR:AT5G05510.1); Has 500 Blast hits to 498 proteins in 165 species: Archae - 0; Bacteria - 0; Metaz…		0.584	0.421	0.464	0.547	1.774	0.156	0.439	0.175	0.561	0.806	1.762	1.238	0.282	0.253	1.602	2.199	2.608	1.337	3.566	0.762	0.756	0.501	22.793		PtpAffx.201515.1.S1_at	4.63356	5.5791	5.55479	4.95024
2	Potri.002G003000		LG_2	182482	186133		2.93	3BT5yOR		RNA recognition motif. (a.k.a. RRM, RBD, or RNP domain)	U2 SNRNP AUXILIARY FACTOR, SMALL SUBUNIT	U2 snRNP splicing factor, small subunit, and related proteins		splicing factor U2AF 35 kDa subunit	AT5G42820.2	ATU2AF35B,U2AF35B	Zinc finger C-x8-C-x5-C-x3-H type family protein	U2 auxiliary factor small subunit. The atU2AF35b protein and its homolog, atU2AF35a, contain most of the conserved domains of hsU2AF35, including the psiRRM, one RS domain, two zinc fingers, and the two regions for interacting with U2AF large subunit. Both proteins lack the stretch of glycines present in human U2AF35. The sequences are overall 83% identical, and each Arabidopsis homolog shows app…	U2AF35B; FUNCTIONS IN: RNA binding, zinc ion binding, nucleotide binding, nucleic acid binding; INVOLVED IN: photoperiodism, flowering; LOCATED IN: nucleus; EXPRESSED IN: 28 plant structures; EXPRESSED DURING: 14 growth stages; CONTAINS InterPro DOMAIN/s: Zinc finger, CCCH-type (InterPro:IPR000571), RNA recognition motif, RNP-1 (InterPro:IPR000504), Nucleotide-binding, alpha-beta plait (InterPro:…		0.561	0.804	0.694	2.557	0.726	0.753	0.679	0.672	2.403	0.837	1.128	0.932	3.797	3.56	1.482	1.454	1.24	0.989	1.059	1.266	1.65	1.032	30.275		PtpAffx.4454.3.S1_at	7.74132	8.50549	8.73921	8.64597
2	Potri.002G003100		LG_2	189185	195195		2.93	3BT5yOR		Phosphofructokinase	PHOSPHOFRUCTOKINASE		Diphosphate--fructose-6-phosphate 1-phosphotransferase.	pyrophosphate--fructose-6-phosphate 1-phosphotransferase [EC:2.7.1.90]	AT1G76550.1		Phosphofructokinase family protein		Phosphofructokinase family protein; CONTAINS InterPro DOMAIN/s: Pyrophosphate-dependent phosphofructokinase PfpB (InterPro:IPR011183), Phosphofructokinase (InterPro:IPR000023); BEST Arabidopsis thaliana protein match is: Phosphofructokinase family protein (TAIR:AT1G20950.1); Has 4956 Blast hits to 4876 proteins in 1678 species: Archae - 20; Bacteria - 3823; Metazoa - 10; Fungi - 6; Plants - 430; …		4.161	4.926	3.545	8.499	1.158	1.923	2.112	1.088	7.276	2.119	3.273	2.508	3.391	3.799	3.167	8.257	12.281	7.26	7.662	4.341	4.199	2.931	99.876		PtpAffx.285.1.S1_at	11.876	11.7604	11.9276	12.324
2	Potri.002G003200		LG_2	196450	198144		2.93	3BT5yOR		NAD dependent epimerase/dehydratase family	NAD DEPENDENT EPIMERASE/DEHYDRATASE	Flavonol reductase/cinnamoyl-CoA reductase			AT2G33590.1		NAD(P)-binding Rossmann-fold superfamily protein	Encodes a protein with homology to members of the dihydroflavonol-4-reductase (DFR) superfamily. The expression pattern of AtCRL1 indicates that CRL1 has a role in embryogenesis and seed germination. AtCRL1 is induced by ABA, drought and heat, and is highly expressed in seeds.	NAD(P)-binding Rossmann-fold superfamily protein; FUNCTIONS IN: coenzyme binding, binding, cinnamoyl-CoA reductase activity, catalytic activity; INVOLVED IN: response to cadmium ion, lignin biosynthetic process; LOCATED IN: cellular_component unknown; EXPRESSED IN: 23 plant structures; EXPRESSED DURING: 13 growth stages; CONTAINS InterPro DOMAIN/s: NAD-dependent epimerase/dehydratase (InterPro:IP…		1.662	0.853	1.522	3.529	0.759	3.151	1.128	0.778	2.695	0.729	1.453	0.971	1.895	1.998	0.94	0.996	0.929	1.252	1.187	0.993	1.769	0.708	31.897		na	na	na	na	na
2	Potri.002G003300		LG_2	198997	200395		2.93	3BT5yOR		Protein kinase domain		Serine/threonine protein kinase	Non-specific serine/threonine protein kinase.		AT3G57710.1		Protein kinase superfamily protein		Protein kinase superfamily protein; FUNCTIONS IN: protein kinase activity, kinase activity, ATP binding; INVOLVED IN: protein amino acid phosphorylation; EXPRESSED IN: 21 plant structures; EXPRESSED DURING: 10 growth stages; CONTAINS InterPro DOMAIN/s: Protein kinase, catalytic domain (InterPro:IPR000719), Serine/threonine-protein kinase-like domain (InterPro:IPR017442), Protein kinase-like domai…		8.663	10.435	10.833	9.736	6.782	9.65	12.306	11.746	10.8	6.682	9.871	7.128	13.711	13.068	8.569	11.204	7.827	7.622	9.192	10.756	12.374	6.445	215.4		PtpAffx.36261.2.S1_at	8.18713	7.82685	7.22188	8.02403
2	Potri.002G003400		LG_2	200701	203156		2.93	3BT5yOR		Protein kinase domain	CELL DIVISION PROTEIN KINASE	Protein kinase PCTAIRE and related kinases	Cyclin-dependent kinase.	cyclin-dependent kinase [EC:2.7.11.22]	AT1G76540.1	CDKB2;1	cyclin-dependent kinase B2;1	Encodes a cyclin-dependent protein kinase involved in regulation of the G2/M transition of the mitotic cell cycle. Specifically binds to the cyclin CYCD4;1, expressed in shoot meristem, young leaves and vascular tissue during the G2/M phase. Required for proper organization of the shoot apical meristem and for hormone signaling.	cyclin-dependent kinase B2;1 (CDKB2;1); CONTAINS InterPro DOMAIN/s: Protein kinase, ATP binding site (InterPro:IPR017441), Protein kinase, catalytic domain (InterPro:IPR000719), Serine/threonine-protein kinase domain (InterPro:IPR002290), Serine/threonine-protein kinase-like domain (InterPro:IPR017442), Protein kinase-like domain (InterPro:IPR011009), Serine/threonine-protein kinase, active site …		2.891	2.652	2.173	2.756	7.021	1.813	2.311	0.73	0.196	2.68	5.924	5.292	1.601	1.168	6.717	1.593	2.125	2.986	2.931	2.103	2.273	1.934	61.87		na	na	na	na	na
2	Potri.002G003500		LG_2	203138	207099		2.93	3BT5yOR		Membrane transport protein	FAMILY NOT NAMED	Predicted membrane protein			AT1G20925.1		Auxin efflux carrier family protein		Auxin efflux carrier family protein; FUNCTIONS IN: auxin:hydrogen symporter activity; INVOLVED IN: auxin polar transport, transmembrane transport; LOCATED IN: integral to membrane; CONTAINS InterPro DOMAIN/s: Auxin efflux carrier (InterPro:IPR004776); BEST Arabidopsis thaliana protein match is: Auxin efflux carrier family protein (TAIR:AT1G76520.2); Has 641 Blast hits to 607 proteins in 137 speci…		0.03	0.144	0.278	2.006	0.042	1.22	0.476	12.155	0.54	0.007	0.322	0.122	2.599	2.895	0.263	2.303	2.474	2.239	1.513	0.287	0.929	0.114	32.958		PtpAffx.201517.1.S1_at	5.97804	5.03909	5.34068	6.09838
2	Potri.002G003600		LG_2	208755	214095		2.93	3BT5yOR		Helicase conserved C-terminal domain	FAMILY NOT NAMED		RNA helicase.	ATP-dependent RNA helicase DDX46/PRP5 [EC:3.6.4.13]	AT1G20920.1		P-loop containing nucleoside triphosphate hydrolases superfamily protein		P-loop containing nucleoside triphosphate hydrolases superfamily protein; FUNCTIONS IN: helicase activity, nucleic acid binding, ATP-dependent helicase activity, ATP binding; EXPRESSED IN: 25 plant structures; EXPRESSED DURING: 14 growth stages; CONTAINS InterPro DOMAIN/s: DNA/RNA helicase, DEAD/DEAH box type, N-terminal (InterPro:IPR011545), RNA helicase, DEAD-box type, Q motif (InterPro:IPR0140…		1.115	1.231	1.25	2.454	1.081	1.449	1.483	1.085	3.361	1.324	1.279	1.303	3.879	4.477	2.193	1.932	1.82	1.644	1.401	1.881	1.999	1.44	41.081		PtpAffx.18101.1.S1_a_at	8.06339	8.27641	8.64948	8.52583
2	Potri.002G003700		LG_2	215270	221975		2.93	3BT5yOR		Hsp20/alpha crystallin family	AT-RICH INTERACTIVE DOMAIN-CONTAINING PROTEIN (ARID DOMAIN- CONTAINING PROTEIN) (DEAD RINGER PROTEIN) (B-CELL REGULATOR OF IGH TRANSCRIPTION) (BRIGHT)	DNA-binding proteins Bright/BRCAA1/RBP1 and related proteins containing BRIGHT domain			AT1G76510.1		ARID/BRIGHT DNA-binding domain-containing protein		ARID/BRIGHT DNA-binding domain-containing protein; FUNCTIONS IN: sequence-specific DNA binding transcription factor activity; INVOLVED IN: regulation of transcription; LOCATED IN: intracellular; EXPRESSED IN: 25 plant structures; EXPRESSED DURING: 14 growth stages; CONTAINS InterPro DOMAIN/s: Heat shock protein Hsp20 (InterPro:IPR002068), HSP20-like chaperone (InterPro:IPR008978), ARID/BRIGHT DNA…		4.288	3.394	3.909	7.261	6.451	5.036	5.794	3.457	8.995	6.048	7.543	7.305	7.824	8.388	8.015	5.117	4.35	4.318	3.935	4.941	5.465	4.919	126.753		PtpAffx.134798.1.S1_at	6.6369	8.07344	8.37534	8.01554
2	Potri.002G003800		LG_2	225524	226882		2.93	3BT5yOR		Domain of unknown function (DUF296)	FAMILY NOT NAMED				AT1G76500.1	AHL29,SOB3	Predicted AT-hook DNA-binding family protein	Encodes an AT hook domain containing protein. Identified in a screen of activation tagged lines that suppress the long-hypocotyl phenotype of a weak phyB allele. Affects cell elongation in the hypocotyl and leaves.Acts redundantly with ESC to modulate hypocotyl growth inhibition in response to light	SUPPRESSOR OF PHYB-4#3 (SOB3); FUNCTIONS IN: DNA binding; INVOLVED IN: photomorphogenesis; LOCATED IN: cellular_component unknown; EXPRESSED IN: 10 plant structures; EXPRESSED DURING: 6 growth stages; CONTAINS InterPro DOMAIN/s: Protein of unknown function DUF296 (InterPro:IPR005175), AT hook, DNA-binding motif (InterPro:IPR017956), Predicted AT-hook DNA-binding (InterPro:IPR014476); BEST Arabido…		0.074	0.156	0.301	0.404	0	0.019	0.01	0.628	0.991	0.008	0	0	0.013	0	0	19.876	18.159	22.838	13.667	1.286	0.764	0.113	79.307		PtpAffx.201518.1.S1_at	6.2108	4.99087	5.07767	5.05382
2	Potri.002G003900		LG_2	237526	237970		2.93	3BT5yOR													0.038	0.144	0.298	0.07	0	0.178	0.403	0.506	0	0.111	0	0	0.075	0.12	0	0	0.059	0	0.028	0	0.147	0	2.177		PtpAffx.201519.1.S1_at	3.54656	3.73533	3.57817	3.78357
2	Potri.002G004000		LG_2	240044	242875		2.93	3BT5yOR		Hydroxymethylglutaryl-coenzyme A reductase	3-HYDROXY-3-METHYLGLUTARYL-COENZYME A REDUCTASE		Hydroxymethylglutaryl-CoA reductase (NADPH).	hydroxymethylglutaryl-CoA reductase (NADPH) [EC:1.1.1.34]	AT1G76490.1	HMG1,HMGR1	hydroxy methylglutaryl CoA reductase 1	Encodes a 3-hydroxy-3-methylglutaryl coenzyme A reductase, which is involved in melavonate biosynthesis and performs the first committed step in isoprenoid biosynthesis. Expression is activated in dark in leaf tissue but not controlled by light in the root (confine	hydroxy methylglutaryl CoA reductase 1 (HMG1); CONTAINS InterPro DOMAIN/s: Hydroxymethylglutaryl-CoA reductase, class I, catalytic (InterPro:IPR004554), Hydroxymethylglutaryl-CoA reductase, class I/II, substrate-binding (InterPro:IPR009029), Hydroxymethylglutaryl-CoA reductase, class I/II, NAD/NADP-binding (InterPro:IPR009023), Hydroxymethylglutaryl-CoA reductase, class I/II, catalytic (InterPro:…		17.937	14.895	18.327	40.987	14.078	14.88	16.543	19.31	7.471	14.142	20.521	17.083	20.118	23.046	19.554	10.114	11.6	16.768	8.683	16.076	19.056	7.753	368.942		PtpAffx.84780.1.S1_s_at	11.0743	11.0382	11.3635	11.0704
2	Potri.002G004100		LG_2	249481	252034		2.93	3BT5yOR		NAD dependent epimerase/dehydratase family	NAD DEPENDENT EPIMERASE/DEHYDRATASE	Flavonol reductase/cinnamoyl-CoA reductase	Cinnamoyl-CoA reductase.		AT2G33590.1		NAD(P)-binding Rossmann-fold superfamily protein	Encodes a protein with homology to members of the dihydroflavonol-4-reductase (DFR) superfamily. The expression pattern of AtCRL1 indicates that CRL1 has a role in embryogenesis and seed germination. AtCRL1 is induced by ABA, drought and heat, and is highly expressed in seeds.	NAD(P)-binding Rossmann-fold superfamily protein; FUNCTIONS IN: coenzyme binding, binding, cinnamoyl-CoA reductase activity, catalytic activity; INVOLVED IN: response to cadmium ion, lignin biosynthetic process; LOCATED IN: cellular_component unknown; EXPRESSED IN: 23 plant structures; EXPRESSED DURING: 13 growth stages; CONTAINS InterPro DOMAIN/s: NAD-dependent epimerase/dehydratase (InterPro:IP…		3.894	4.867	3.599	4.076	6.764	1.229	1.502	3.808	2.562	6.731	5.751	6.39	3.05	3.663	5.98	3.151	3.433	3.763	2.676	3.041	3.489	5.477	88.896		PtpAffx.51327.3.S1_at	3.22317	3.37036	3.57357	3.5295
2	Potri.002G004200		LG_2	257051	257680		2.93	3BT5yOR													0	0	0.03	0.05	0	0.042	0.032	0.083	0.03	0	0	0	0	0.042	0	0	0	0.021	0	0	0	0	0.33		na	na	na	na	na
2	Potri.002G004300		LG_2	258806	260503		2.93	3BT5yOR													0.882	0.887	0.783	2.792	0.842	1.291	1.088	1.157	1.557	0.419	0.613	0.332	3.513	4.916	1.174	2.991	2.641	3.632	1.876	1.557	1.628	0.487	37.058		na	na	na	na	na
2	Potri.002G004400		LG_2	259675	259871		2.93	3BT5yOR													0	0	0.102	0	0	0	0	0	0.212	0	0.115	0	0.155	0.135	0.127	0	0.114	0.454	0	0	0	0	1.414		na	na	na	na	na
2	Potri.002G004500		LG_2	260922	263079		2.93	3BT5yOR		NAD dependent epimerase/dehydratase family	NAD DEPENDENT EPIMERASE/DEHYDRATASE	Flavonol reductase/cinnamoyl-CoA reductase			AT2G33590.1		NAD(P)-binding Rossmann-fold superfamily protein	Encodes a protein with homology to members of the dihydroflavonol-4-reductase (DFR) superfamily. The expression pattern of AtCRL1 indicates that CRL1 has a role in embryogenesis and seed germination. AtCRL1 is induced by ABA, drought and heat, and is highly expressed in seeds.	NAD(P)-binding Rossmann-fold superfamily protein; FUNCTIONS IN: coenzyme binding, binding, cinnamoyl-CoA reductase activity, catalytic activity; INVOLVED IN: response to cadmium ion, lignin biosynthetic process; LOCATED IN: cellular_component unknown; EXPRESSED IN: 23 plant structures; EXPRESSED DURING: 13 growth stages; CONTAINS InterPro DOMAIN/s: NAD-dependent epimerase/dehydratase (InterPro:IP…		2.325	2.739	4.174	2.681	2.389	1.195	1.158	1.869	8.301	3.85	2.413	4.002	4.909	4.339	2.849	14.125	15.622	9.738	10.35	2.446	2.861	5.351	109.686		PtpAffx.17241.1.S1_at	8.34983	6.98845	7.34878	7.63719
2	Potri.002G004600		LG_2	266342	271084		2.93	3BT5yOR		RNA recognition motif. (a.k.a. RRM, RBD, or RNP domain)	FAMILY NOT NAMED	Predicted RNA-binding protein SEB4 (RRM superfamily)			AT1G76460.1		RNA-binding (RRM/RBD/RNP motifs) family protein		RNA-binding (RRM/RBD/RNP motifs) family protein; FUNCTIONS IN: RNA binding, nucleotide binding, nucleic acid binding; INVOLVED IN: biological_process unknown; LOCATED IN: cellular_component unknown; EXPRESSED IN: 23 plant structures; EXPRESSED DURING: 13 growth stages; CONTAINS InterPro DOMAIN/s: RNA recognition motif, RNP-1 (InterPro:IPR000504), Nucleotide-binding, alpha-beta plait (InterPro:IPR…		2.979	4.454	4.658	3.716	3.063	4.548	4.79	8.345	5.403	6.173	5.112	4.913	5.265	5.363	5.449	8.185	8.179	7.759	7.112	7.464	7.285	4.043	124.258		PtpAffx.82259.1.A1_s_at	7.03553	8.51223	8.88582	8.76124
2	Potri.002G004700		LG_2	267881	268765		2.93	3BT5yOR													0.901	1.511	1.545	2.852	0.98	0.859	0.514	2.322	2.579	1.699	1.706	1.278	2.32	2.991	2.663	3.312	4.18	2.457	1.918	2.301	2.218	1.224	44.33		na	na	na	na	na
2	Potri.002G004800		LG_2	271782	275167		2.93	3BT5yOR			SWI/SNF COMPLEX-RELATED	Chromatin remodeling factor subunit and related transcription factors		SWI/SNF related-matrix-associated actin-dependent regulator of chromatin subfamily C	AT2G33610.1	ATSWI3B,CHB2,SWI3B	switch subunit 3	Homologous to yeast SWI3 & RSC8, components of the SWI/SNF and RSC chromatin remodeling complexes. Interacts with BSH, AtSWI3A, SWI3C and FCA. Expressed ubiquitously.	switch subunit 3 (SWI3B); FUNCTIONS IN: DNA binding; INVOLVED IN: chromatin remodeling; LOCATED IN: SWI/SNF complex, nucleus; EXPRESSED IN: 19 plant structures; EXPRESSED DURING: 10 growth stages; CONTAINS InterPro DOMAIN/s: SANT, DNA-binding (InterPro:IPR001005), Homeodomain-like (InterPro:IPR009057), Myb, DNA-binding (InterPro:IPR014778), SWIRM (InterPro:IPR007526), SANT, eukarya (InterPro:IPR0…		4.593	5.096	5.378	5.079	4.596	4.335	4.581	3.923	5.938	4.74	5.153	5.462	4.91	4.693	5.506	5.716	6.45	5.777	6.28	5.173	5.256	4.571	113.206		PtpAffx.201521.1.S1_at	7.76954	7.80274	7.75365	7.98546
2	Potri.002G004900		LG_2	277563	278960		2.93	3BT5yOR		Protein tyrosine kinase		Serine/threonine protein kinase	Non-specific serine/threonine protein kinase.		AT3G57710.1		Protein kinase superfamily protein		Protein kinase superfamily protein; FUNCTIONS IN: protein kinase activity, kinase activity, ATP binding; INVOLVED IN: protein amino acid phosphorylation; EXPRESSED IN: 21 plant structures; EXPRESSED DURING: 10 growth stages; CONTAINS InterPro DOMAIN/s: Protein kinase, catalytic domain (InterPro:IPR000719), Serine/threonine-protein kinase-like domain (InterPro:IPR017442), Protein kinase-like domai…		5.49	5.243	5.612	2.231	1.618	1.528	2.255	1.667	1.928	1.233	1.597	1.078	4.39	2.638	0.979	11.042	27.049	3.37	19.712	3.44	2.555	5.308	111.963		PtpAffx.36261.3.S1_at	4.87985	4.27784	3.82829	3.99593
2	Potri.002G005000		LG_2	281814	286479		2.93	3BT5yOR		Domain of unknown function (DUF296)	FAMILY NOT NAMED				AT2G33620.1		AT hook motif DNA-binding family protein		AT hook motif DNA-binding family protein; FUNCTIONS IN: DNA binding; LOCATED IN: cytosol; EXPRESSED IN: 25 plant structures; EXPRESSED DURING: 15 growth stages; CONTAINS InterPro DOMAIN/s: Protein of unknown function DUF296 (InterPro:IPR005175), AT hook, DNA-binding motif (InterPro:IPR017956); BEST Arabidopsis thaliana protein match is: AT-hook motif nuclear-localized protein 1 (TAIR:AT4G12080.1)…		1.087	0.995	1.178	4.213	0.152	0.184	0.25	0.289	2.303	0.677	1.105	0.733	4.889	4.895	0.846	3.877	3.531	0.82	2.16	3.199	3.306	0.834	41.523		PtpAffx.31538.1.A1_at	8.90344	8.12516	7.92729	8.42351
2	Potri.002G005100		LG_2	286634	289583		2.93	3BT5yOR			NAD DEPENDENT EPIMERASE/DEHYDRATASE	C-3 sterol dehydrogenase/3-beta-hydroxysteroid dehydrogenase and related dehydrogenases	3-beta-hydroxysteroid-4-alpha-carboxylate 3-dehydrogenase (decarboxylating).		AT2G33630.1		NAD(P)-binding Rossmann-fold superfamily protein		NAD(P)-binding Rossmann-fold superfamily protein; FUNCTIONS IN: 3-beta-hydroxy-delta5-steroid dehydrogenase activity, binding, catalytic activity; INVOLVED IN: steroid biosynthetic process, metabolic process; LOCATED IN: endoplasmic reticulum; EXPRESSED IN: 23 plant structures; EXPRESSED DURING: 13 growth stages; CONTAINS InterPro DOMAIN/s: 3-beta hydroxysteroid dehydrogenase/isomerase (InterPro:…		1.718	1.767	2.03	2.74	0.893	1.629	1.846	1.322	2.66	1.308	2.157	1.687	3.288	3.724	1.998	2.749	2.778	1.804	1.922	1.642	2.046	1.387	45.095		PtpAffx.86744.1.A1_at	4.65356	3.89105	4.17271	4.24707
2	Potri.002G005200		LG_2	290598	292053		2.93	3BT5yOR			NAD DEPENDENT EPIMERASE/DEHYDRATASE		3-beta-hydroxy-Delta(5)-steroid dehydrogenase.		AT2G33630.1		NAD(P)-binding Rossmann-fold superfamily protein		NAD(P)-binding Rossmann-fold superfamily protein; FUNCTIONS IN: 3-beta-hydroxy-delta5-steroid dehydrogenase activity, binding, catalytic activity; INVOLVED IN: steroid biosynthetic process, metabolic process; LOCATED IN: endoplasmic reticulum; EXPRESSED IN: 23 plant structures; EXPRESSED DURING: 13 growth stages; CONTAINS InterPro DOMAIN/s: 3-beta hydroxysteroid dehydrogenase/isomerase (InterPro:…		0.4	0.722	1.646	1.556	0.762	2.068	1.626	4.694	0.888	2.163	1.331	1.818	2.312	2.036	1.548	3.569	2.652	2.076	2.477	1.633	2.373	1.706	42.056		na	na	na	na	na
2	Potri.002G005300		LG_2	294183	295689		2.93	3BT5yOR		Heavy-metal-associated domain	COPPER TRANSPORT PROTEIN ATOX1-RELATED	Copper chaperone			AT1G06330.1		Heavy metal transport/detoxification superfamily protein		Heavy metal transport/detoxification superfamily protein ; FUNCTIONS IN: copper ion binding, metal ion binding; INVOLVED IN: copper ion transport, metal ion transport; LOCATED IN: cellular_component unknown; CONTAINS InterPro DOMAIN/s: Heavy metal transport/detoxification protein (InterPro:IPR006121); BEST Arabidopsis thaliana protein match is: Heavy metal transport/detoxification superfamily pro…		0.488	0.378	0.577	0.357	0.937	0.308	0.222	0.117	0.468	0.858	0.423	0.701	0.181	0.228	0.54	1.374	2.393	1.074	2.27	2.013	1.227	0.678	17.812		PtpAffx.17943.1.A1_at	5.97046	6.95302	5.71472	5.29934
2	Potri.002G005400		LG_2	298586	300599		2.93	3BT5yOR							AT1G54840.1		HSP20-like chaperones superfamily protein		HSP20-like chaperones superfamily protein; CONTAINS InterPro DOMAIN/s: Heat shock protein Hsp20 (InterPro:IPR002068), HSP20-like chaperone (InterPro:IPR008978); BEST Arabidopsis thaliana protein match is: HSP20-like chaperones superfamily protein (TAIR:AT1G54850.1); Has 96 Blast hits to 86 proteins in 17 species: Archae - 0; Bacteria - 13; Metazoa - 0; Fungi - 0; Plants - 83; Viruses - 0; Other E…		0.297	0.157	0.321	1.868	0	0.051	0.016	0.018	0.172	0.055	0.434	0.119	1.794	1.615	0.18	0.061	0.049	0.01	0.02	0.184	0.739	0.098	8.258		PtpAffx.201522.1.S1_at	6.68906	6.50198	6.00338	5.92714
2	Potri.002G005500		LG_2	301928	304487		2.93	3BT5yOR		Sugar (and other) transporter	FAMILY NOT NAMED			MFS transporter, PHS family, inorganic phosphate transporter	AT1G76430.1	PHT1;9	phosphate transporter 1;9	Encodes Pht1;9, a member of the Pht1 family of phosphate transporters which include: Pht1;1/At5g43350, Pht1;2/At5g43370, Pht1;3/At5g43360, Pht1;4/At2g38940, Pht1;5/At2g32830, Pht1;6/At5g43340, Pht1;7/At3g54700, Pht1;8/At1g20860, Pht1;9/At1g76430 (Plant Journal 2002, 31:341).	phosphate transporter 1;9 (PHT1;9); FUNCTIONS IN: phosphate transmembrane transporter activity, carbohydrate transmembrane transporter activity, sugar:hydrogen symporter activity; INVOLVED IN: transport, transmembrane transport; LOCATED IN: integral to membrane, membrane; CONTAINS InterPro DOMAIN/s: Sugar transporter, conserved site (InterPro:IPR005829), Major facilitator superfamily (InterPro:IP…		0.238	0.41	2.669	1.447	0.525	0.452	0.186	1.648	2.218	2.344	1.294	1.53	1.938	2.098	0.77	0.383	0.227	0.711	0.246	2.141	1.432	2.975	27.882		PtpAffx.62481.1.A1_s_at	9.53433	5.26101	4.77678	4.84908
2	Potri.002G005600		LG_2	305790	310464		2.93	3BT5yOR		Myb-like DNA-binding domain	TELOMERIC REPEAT BINDING PROTEIN				AT5G03780.1	TRFL10	TRF-like 10	Encodes a protein whose sequence is similar to human telomere proteins. This belongs to TRFL family 2, which do not show DNA binding in vitro.	TRF-like 10 (TRFL10); FUNCTIONS IN: DNA binding; INVOLVED IN: response to salicylic acid stimulus; EXPRESSED IN: 14 plant structures; EXPRESSED DURING: 7 growth stages; CONTAINS InterPro DOMAIN/s: SANT, DNA-binding (InterPro:IPR001005), Homeodomain-like (InterPro:IPR009057), Homeodomain-related (InterPro:IPR012287), MYB-like (InterPro:IPR017877); BEST Arabidopsis thaliana protein match is: Homeod…		2.21	1.621	1.962	4.52	2.035	1.695	1.96	1.528	5.517	1.99	2.725	2.155	5.118	5.745	3.292	2.447	2.128	2.027	1.33	2.685	3.151	1.784	59.625		PtpAffx.24456.1.A1_at	8.06345	7.60926	7.9302	7.55671
2	Potri.002G005700		LG_2	311075	312992		2.93	3BT5yOR		Cathepsin propeptide inhibitor domain (I29)	CYSTEINE PROTEASE FAMILY C1-RELATED		Chymopapain.		AT1G20850.1	XCP2	xylem cysteine peptidase 2		xylem cysteine peptidase 2 (XCP2); FUNCTIONS IN: cysteine-type peptidase activity, peptidase activity; INVOLVED IN: proteolysis, developmental programmed cell death; LOCATED IN: cell wall; EXPRESSED IN: 23 plant structures; EXPRESSED DURING: 13 growth stages; CONTAINS InterPro DOMAIN/s: Peptidase C1A, papain (InterPro:IPR013128), Proteinase inhibitor I29, cathepsin propeptide (InterPro:IPR013201)…		7.631	3.154	2.642	0.842	3.242	1.845	1.516	2.349	0.06	3.383	2.703	2.816	0.85	0.812	3.254	5.241	7.503	6.325	7.286	11.196	5.817	3.116	83.583		Ptp.661.3.S1_a_at	7.62134	7.32103	8.03784	11.8312
2	Potri.002G005800		LG_2	323279	325373		2.93	3BT5yOR		No apical meristem (NAM) protein	FAMILY NOT NAMED				AT1G76420.1	ANAC031,CUC3,NAC368	NAC (No Apical Meristem) domain transcriptional regulator superfamily protein	Identified in an enhancer trap line; member of the NAC family of proteins. Expressed at the boundary between the shoot meristem and lateral organs and the polar nuclei in the embryo sac.	CUP SHAPED COTYLEDON3 (CUC3); CONTAINS InterPro DOMAIN/s: No apical meristem (NAM) protein (InterPro:IPR003441); BEST Arabidopsis thaliana protein match is: NAC domain containing protein 38 (TAIR:AT2G24430.2); Has 3010 Blast hits to 3003 proteins in 77 species: Archae - 0; Bacteria - 0; Metazoa - 0; Fungi - 0; Plants - 3005; Viruses - 0; Other Eukaryotes - 5 (source: NCBI BLink).		0.024	0.024	0.028	0.502	0.597	0	0.123	0.008	0.365	0.065	2.203	0.327	1.873	1.527	0.903	0.006	0.009	0.006	0.006	0.023	0.866	0.122	9.607		PtpAffx.201524.1.S1_at	3.71685	3.85974	3.78025	3.5876
2	Potri.002G005900		LG_2	329357	329786		2.93	3BT5yOR													0	0	0	0	0	0	0	0	0	0	0.026	0	0	0.062	0.029	0	0	0	0.029	0	0	0	0.146		na	na	na	na	na
2	Potri.002G006000		LG_2	331185	331500		2.93	3BT5yOR		Late embryogenesis abundant protein 18					AT2G33690.1		Late embryogenesis abundant protein, group 6		Late embryogenesis abundant protein, group 6; CONTAINS InterPro DOMAIN/s: Late embryogenesis abundant protein, group 6 (InterPro:IPR018930); BEST Arabidopsis thaliana protein match is: Late embryogenesis abundant protein, group 6 (TAIR:AT2G23120.1); Has 37 Blast hits to 37 proteins in 9 species: Archae - 0; Bacteria - 0; Metazoa - 0; Fungi - 0; Plants - 37; Viruses - 0; Other Eukaryotes - 0 (sour…		0.875	2.275	0.728	0.18	0.597	143.744	46.602	409.609	0	0.09	0	0.036	0	0	0.158	0	0	0	0	0	0.045	0.16	605.099		na	na	na	na	na
2	Potri.002G006100		LG_2	332322	335230		2.93	3BT5yOR		N-terminal C2 in EEIG1 and EHBP1 proteins					AT1G42550.1	PMI1	plastid movement impaired1	Encodes a plant-specific protein of unknown function that appears to be conserved among angiosperms.	PLASTID MOVEMENT IMPAIRED1 (PMI1); FUNCTIONS IN: molecular_function unknown; INVOLVED IN: chloroplast relocation; LOCATED IN: plasma membrane; EXPRESSED IN: 25 plant structures; EXPRESSED DURING: 13 growth stages; BEST Arabidopsis thaliana protein match is: unknown protein (TAIR:AT5G20610.1); Has 1448 Blast hits to 1079 proteins in 174 species: Archae - 4; Bacteria - 103; Metazoa - 395; Fungi - 1…		7.667	9.35	7.478	2.457	9.095	1.895	2.435	5.789	0.799	5.622	3.323	4.03	2.273	1.936	5.422	0	0.006	0.015	0	0.895	0.854	6.931	78.272		PtpAffx.12008.1.A1_at	4.53666	3.55771	3.67343	3.91308
2	Potri.002G006200		LG_2	337957	343076		2.93	3BT5yOR		Major Facilitator Superfamily		Predicted transporter (major facilitator superfamily)			AT4G35300.1	TMT2	tonoplast monosaccharide transporter2		tonoplast monosaccharide transporter2 (TMT2); FUNCTIONS IN: carbohydrate transmembrane transporter activity, sugar:hydrogen symporter activity, nucleoside transmembrane transporter activity; INVOLVED IN: response to fructose stimulus, response to salt stress, response to sucrose stimulus, response to glucose stimulus; LOCATED IN: plasma membrane, vacuole, membrane; EXPRESSED IN: 27 plant structur…		5.57	4.867	7.386	6.336	4.601	3.47	4.048	2.903	7.719	2.183	2.17	2.377	9.185	7.934	2.591	2.265	2.24	3.514	1.969	3.611	4.059	3.047	94.045		PtpAffx.154422.1.S1_at	8.61139	9.15778	9.32034	8.76483
2	Potri.002G006300		LG_2	346711	349904		2.93	3BT5yOR							AT1G20830.1	MCD1	multiple chloroplast division site 1	Encodes MCD1 (MULTIPLE CHLOROPLAST DIVISION SITE 1). Determines the site of chloroplast division in concert with MinD (AT5G24020).	MULTIPLE CHLOROPLAST DIVISION SITE 1 (MCD1); FUNCTIONS IN: molecular_function unknown; INVOLVED IN: chloroplast fission; LOCATED IN: chloroplast inner membrane, chloroplast envelope; EXPRESSED IN: 22 plant structures; EXPRESSED DURING: 13 growth stages; Has 38 Blast hits to 38 proteins in 12 species: Archae - 0; Bacteria - 0; Metazoa - 0; Fungi - 0; Plants - 38; Viruses - 0; Other Eukaryotes - 0 …		0.801	0.903	0.985	0.829	2.154	0.905	0.686	0.374	0.987	1.55	1.085	1.319	0.801	0.731	1.133	0.497	0.404	0.349	0.511	0.696	0.632	1.22	19.552		PtpAffx.146022.1.A1_at	8.95101	8.42332	8.2114	8.21775
2	Potri.002G006400		LG_2	352960	353994		2.93	3BT5yOR		Ring finger domain	RING FINGER DOMAIN-CONTAINING				AT1G76410.1	ATL8	RING/U-box superfamily protein		ATL8; FUNCTIONS IN: zinc ion binding; EXPRESSED IN: 22 plant structures; EXPRESSED DURING: 13 growth stages; CONTAINS InterPro DOMAIN/s: Zinc finger, RING-type (InterPro:IPR001841), Zinc finger, C3HC4 RING-type (InterPro:IPR018957); BEST Arabidopsis thaliana protein match is: RING/U-box superfamily protein (TAIR:AT1G20823.1); Has 9001 Blast hits to 8977 proteins in 267 species: Archae - 0; Bacter…		1.334	0.974	1.143	2.033	0.664	7.002	17.334	1.014	1.522	5.504	3.321	4.118	2.563	2.04	3.448	12.192	9.135	4.581	10.787	11.069	6.867	3.509	112.154		PtpAffx.120421.1.A1_at	9.6414	8.66392	7.61192	7.11228
2	Potri.002G006500		LG_2	359110	359354		2.93	3BT5yOR													0	0	0	0	0	0.108	1.739	0	0	0	0	0	0	0	0	0	0	0	0	0	0	0	1.847		PtpAffx.201525.1.S1_at	3.98994	4.18479	4.1855	4.39664
2	Potri.002G006600		LG_2	360530	364767		2.93	3BT5yOR		Ribophorin I	RIBOPHORIN I		Dolichyl-diphosphooligosaccharide--protein glycotransferase.	oligosaccharyltransferase complex subunit alpha (ribophorin I)	AT1G76400.1		Ribophorin I		Ribophorin I; FUNCTIONS IN: oligosaccharyl transferase activity, dolichyl-diphosphooligosaccharide-protein glycotransferase activity; INVOLVED IN: protein amino acid glycosylation; LOCATED IN: endoplasmic reticulum, membrane; EXPRESSED IN: 24 plant structures; EXPRESSED DURING: 13 growth stages; CONTAINS InterPro DOMAIN/s: Ribophorin I (InterPro:IPR007676); BEST Arabidopsis thaliana protein match…		20.226	17.031	18.783	9.855	9.651	14.182	18.834	9.277	12.271	7.824	10.207	10.285	10.693	9.894	11.423	8.752	7.822	12.728	7.853	9.408	7.987	7.581	252.567		na	na	na	na	na
2	Potri.002G006700		LG_2	366127	370032		2.93	3BT5yOR		Mlo family	FAMILY NOT NAMED			mlo protein	AT2G33670.1	ATMLO5,MLO5	Seven transmembrane MLO family protein	A member of a large family of seven-transmembrane domain proteins specific to plants, homologs of the barley mildew resistance locus o (MLO) protein. The Arabidopsis genome contains 15 genes encoding MLO proteins, with localization in plasma membrane. Phylogenetic analysis revealed four clades of closely-related AtMLO genes. ATMLO5 belongs to the clade III, with AtMLO7, AtMLO8, AtMLO9, and AtMLO1…	MILDEW RESISTANCE LOCUS O 5 (MLO5); FUNCTIONS IN: calmodulin binding; INVOLVED IN: cell death, defense response; LOCATED IN: integral to membrane, plasma membrane; EXPRESSED IN: 11 plant structures; EXPRESSED DURING: L mature pollen stage, M germinated pollen stage, 4 anthesis, petal differentiation and expansion stage; CONTAINS InterPro DOMAIN/s: Mlo-related protein (InterPro:IPR004326); BEST Ar…		0.123	0.115	0.069	0.522	0.256	4.822	2.361	14.657	0.079	0.031	0.008	0.017	0.234	0.245	0.025	0.024	0.056	0.046	0.008	0.01	0.045	0.013	23.766		PtpAffx.201526.1.S1_at	3.35428	3.53153	3.74655	3.37134
2	Potri.002G006800		LG_2	370893	371532		2.93	3BT5yOR													0.026	0	0	0	0	0.415	0	7.745	0.203	0	0	0	0	0	0	0	0	0	0	0	0	0	8.389		PtpAffx.201527.1.S1_at	3.68944	3.33519	3.59819	3.54263
2	Potri.002G006900		LG_2	372531	377615		2.93	3BT5yOR		DHHC palmitoyltransferase	ZINC FINGER DHHC DOMAIN CONTAINING PROTEIN	DHHC-type Zn-finger proteins	Protein S-acyltransferase.		AT2G33640.1		DHHC-type zinc finger family protein		DHHC-type zinc finger family protein; FUNCTIONS IN: zinc ion binding; LOCATED IN: endomembrane system; EXPRESSED IN: 9 plant structures; EXPRESSED DURING: 4 anthesis, F mature embryo stage, petal differentiation and expansion stage, E expanded cotyledon stage, D bilateral stage; CONTAINS InterPro DOMAIN/s: Zinc finger, DHHC-type (InterPro:IPR001594); BEST Arabidopsis thaliana protein match is: DH…		1.447	1.527	1.462	1.264	1.5	0.772	1.128	0.355	1.092	1.385	1.482	1.702	1.511	1.499	1.774	2.528	2.699	3.385	1.919	1.859	1.409	1.012	34.711		PtpAffx.201528.1.S1_at	7.92765	8.28034	8.75648	10.1829
2	Potri.002G007000		LG_2	379528	383444		2.93	3BT5yOR		Mlo family	FAMILY NOT NAMED			mlo protein	AT1G11310.1	ATMLO2,MLO2,PMR2	Seven transmembrane MLO family protein	A member of a large family of seven-transmembrane domain proteins specific to plants, homologs of the barley mildew resistance locus o (MLO) protein. The Arabidopsis genome contains 15 genes encoding MLO proteins, with localization in plasma membrane. Phylogenetic analysis revealed four clades of closely-related AtMLO genes. ATMLO2 belongs to the clade IV, with AtMLO3, AtMLO6 and AtMLO12. The gen…	MILDEW RESISTANCE LOCUS O 2 (MLO2); FUNCTIONS IN: calmodulin binding; INVOLVED IN: defense response to fungus, incompatible interaction, cell death, response to fungus, negative regulation of defense response, defense response; LOCATED IN: plasma membrane; EXPRESSED IN: 29 plant structures; EXPRESSED DURING: 14 growth stages; CONTAINS InterPro DOMAIN/s: Mlo-related protein (InterPro:IPR004326); B…		0.004	0.006	0	0	0.011	0.057	0.053	0.028	0.005	0.005	0	0.007	0.004	0	0	0.783	0.729	0.935	0.455	0	0	0.056	3.138		PtpAffx.201529.1.S1_at	4.32761	4.32724	4.51542	4.35291
2	Potri.002G007100		LG_2	384803	387525		2.93	3BT5yOR		CP12 domain	GLYCERALDEHYDE 3-PHOSPHATE DEHYDROGENASE	Glyceraldehyde 3-phosphate dehydrogenase	Glyceraldehyde-3-phosphate dehydrogenase (NADP(+)) (phosphorylating).	glyceraldehyde-3-phosphate dehydrogenase (NADP+) (phosphorylating) [EC:1.2.1.13]	AT1G42970.1	GAPB	glyceraldehyde-3-phosphate dehydrogenase B subunit	Encodes chloroplast localized glyceraldehyde-3-phosphate dehydrogenase that can use both NADH and NADPH to reduce 1,3-diphosphate glycerate. It forms A2B2 heterotetramers with GapA forms of the GADPH enzyme. These complexes are active in the light under reducing conditions, but show reduced NADPH-dependent activity in response to oxidized thioredoxins and increased NAD(H)/NADP(H) ratios due to th…	glyceraldehyde-3-phosphate dehydrogenase B subunit (GAPB); FUNCTIONS IN: glyceraldehyde-3-phosphate dehydrogenase (phosphorylating) activity, glyceraldehyde-3-phosphate dehydrogenase (NADP+) (phosphorylating) activity, glyceraldehyde-3-phosphate dehydrogenase activity; INVOLVED IN: in 6 processes; LOCATED IN: in 7 components; EXPRESSED IN: 25 plant structures; EXPRESSED DURING: 15 growth stages; …		2.109	2.113	1.71	0.895	28.29	0.341	0.609	0.377	0.294	23.441	3.574	8.265	0.559	0.717	5.545	0.039	0.012	0.042	0.016	0.824	0.649	46.963	127.384		na	na	na	na	na
2	Potri.002G007200		LG_2	388639	391528		2.93	3BT5yOR		Protein tyrosine kinase	IRE1-RELATED	Serine/threonine protein kinase	Non-specific serine/threonine protein kinase.	serine/threonine-protein kinase/endoribonuclease IRE1 [EC:2.7.11.1 3.1.26.-]	AT5G24360.1	ATIRE1-1,IRE1-1	inositol requiring 1-1	IRE1A and IRE1B catalyze bZIP60 mRNA splicing, producing the active bZIP60 transcription factor.	inositol requiring 1-1 (IRE1-1); FUNCTIONS IN: endoribonuclease activity, producing 5'-phosphomonoesters, protein serine/threonine kinase activity, protein kinase activity, kinase activity, ATP binding; INVOLVED IN: protein amino acid phosphorylation, mRNA processing; LOCATED IN: endomembrane system; EXPRESSED IN: 24 plant structures; EXPRESSED DURING: 15 growth stages; CONTAINS InterPro DOMAIN/s…		0.282	0.443	0.432	0.902	0.233	0.312	0.416	0.575	1.727	0.262	0.51	0.334	1.474	1.537	0.338	0.631	0.417	0.431	0.227	0.436	0.602	2.026	14.547		PtpAffx.201530.1.S1_x_at	5.37365	6.32855	6.77443	6.76768
2	Potri.002G007300		LG_2	392742	395240		2.93	3BT5yOR		X8 domain	FAMILY NOT NAMED		Glucan endo-1,3-beta-D-glucosidase.		AT5G24318.1		O-Glycosyl hydrolases family 17 protein		O-Glycosyl hydrolases family 17 protein; FUNCTIONS IN: cation binding, hydrolase activity, hydrolyzing O-glycosyl compounds, catalytic activity; INVOLVED IN: carbohydrate metabolic process; LOCATED IN: endomembrane system; CONTAINS InterPro DOMAIN/s: X8 (InterPro:IPR012946), Glycoside hydrolase, catalytic core (InterPro:IPR017853), Glycoside hydrolase, family 17 (InterPro:IPR000490), Glycoside hy…		14.776	4.595	5.885	24.014	18.967	2.143	3.194	0.61	26.918	10.338	66.186	37.366	27.228	21.103	55.449	16.558	16.659	10.211	13.389	47.637	40.402	13.781	477.409		PtpAffx.75936.1.A1_at	9.5933	10.523	10.8504	10.4767
2	Potri.002G007400		LG_2	396055	401662		2.93	3BT5yOR		Bacterial extracellular solute-binding proteins, family 3	IONOTROPIC GLUTAMATE RECEPTOR	Glutamate-gated kainate-type ion channel receptor subunit GluR5 and related subunits		glutamate receptor, ionotropic, other eukaryote	AT1G42540.1	ATGLR3.3,GLR3.3	glutamate receptor 3.3	member of Putative ligand-gated ion channel subunit family	glutamate receptor 3.3 (GLR3.3); FUNCTIONS IN: intracellular ligand-gated ion channel activity; INVOLVED IN: cellular calcium ion homeostasis, response to light stimulus; LOCATED IN: integral to membrane, membrane; EXPRESSED IN: 22 plant structures; EXPRESSED DURING: 11 growth stages; CONTAINS InterPro DOMAIN/s: Extracellular solute-binding protein, family 3 (InterPro:IPR001638), Ionotropic gluta…		0.565	0.582	0.453	0.531	0.789	0.627	0.427	0.147	4.272	0.437	0.807	0.591	1.169	0.929	0.837	2.126	2.202	1.611	1.22	2.288	2.386	0.725	25.721		PtpAffx.201531.1.S1_at	6.92551	7.75197	7.67731	7.30103
2	Potri.002G007500		LG_2	407675	410074		2.93	3BT5yOR		Protein phosphatase 2C	PROTEIN PHOSPHATASE 2C	Serine/threonine protein phosphatase	Phosphoprotein phosphatase.	protein phosphatase 2C homolog 2/3 [EC:3.1.3.16]	AT2G33700.1		Protein phosphatase 2C family protein	Encodes a putative protein phosphatase 2C that positively regulates salt tolerance in abscisic acid-dependent manner.	Protein phosphatase 2C family protein; FUNCTIONS IN: protein serine/threonine phosphatase activity, catalytic activity; INVOLVED IN: protein amino acid dephosphorylation; LOCATED IN: protein serine/threonine phosphatase complex; EXPRESSED IN: 22 plant structures; EXPRESSED DURING: 12 growth stages; CONTAINS InterPro DOMAIN/s: Protein phosphatase 2C, manganese/magnesium aspartate binding site (Int…		2.415	2.019	1.906	3.072	1.621	5.751	3.84	5.787	5.492	2.274	2.762	2.334	3.671	3.122	2.548	4.533	4.495	4.072	4.687	4.086	4.464	2.597	77.548		PtpAffx.201532.1.S1_at	3.90881	3.76806	3.72767	4.54295
2	Potri.002G007600		LG_2	410520	413151		2.93	3BT5yOR							AT1G42480.1				unknown protein; FUNCTIONS IN: molecular_function unknown; INVOLVED IN: biological_process unknown; LOCATED IN: endomembrane system; EXPRESSED IN: 24 plant structures; EXPRESSED DURING: 13 growth stages; CONTAINS InterPro DOMAIN/s: Protein of unknown function DUF3456 (InterPro:IPR021852); Has 177 Blast hits to 177 proteins in 59 species: Archae - 0; Bacteria - 0; Metazoa - 140; Fungi - 0; Plants …		0.485	1.382	1.121	4.367	0.755	0.476	0.877	0.66	7.773	1.089	1.15	1.304	3.557	3.698	1.269	3.231	2.852	1.703	3.17	1.993	1.675	2.167	46.754		PtpAffx.201533.1.S1_at	3.78695	4.08541	3.99532	4.14459
2	Potri.002G007700		LG_2	413934	416941		2.93	3BT5yOR		F-box domain	FAMILY NOT NAMED				AT5G42350.1		Galactose oxidase/kelch repeat superfamily protein	Encodes CFK1 (COP9 INTERACTING F-BOX KELCH 1), a CSN (COP9 signalosome)-interacting F-box protein. CFK1 is a component of a functional ubiquitin ligase complex. CFK1 promotes hypocotyl elongation by increasing cell size.	Galactose oxidase/kelch repeat superfamily protein; CONTAINS InterPro DOMAIN/s: F-box domain, cyclin-like (InterPro:IPR001810), Galactose oxidase/kelch, beta-propeller (InterPro:IPR011043), Kelch repeat type 1 (InterPro:IPR006652), Kelch related (InterPro:IPR013089), Kelch-type beta propeller (InterPro:IPR015915); BEST Arabidopsis thaliana protein match is: Galactose oxidase/kelch repeat superfam…		10.546	8.626	9.888	10.09	12.286	8.993	7.925	7.083	7.706	10.868	16.056	13.243	12.593	10.532	19.457	10.669	10.536	15.313	7.213	11.081	11.444	6.648	238.796		PtpAffx.201534.1.S1_s_at	8.55553	8.93048	9.02467	9.66458
2	Potri.002G007800		LG_2	417304	422532		2.93	3BT5yOR		U-box domain	WDSAM1 PROTEIN	Karyopherin (importin) alpha	Ubiquitin--protein ligase.		AT1G76390.2		ARM repeat superfamily protein		ARM repeat superfamily protein; FUNCTIONS IN: ubiquitin-protein ligase activity, binding; INVOLVED IN: protein ubiquitination; LOCATED IN: plasma membrane; EXPRESSED IN: 23 plant structures; EXPRESSED DURING: 13 growth stages; CONTAINS InterPro DOMAIN/s: U box domain (InterPro:IPR003613), Armadillo-like helical (InterPro:IPR011989), Armadillo (InterPro:IPR000225), Armadillo-type fold (InterPro:IP…		3.32	2.95	3.159	2.978	2.31	1.616	1.936	2.592	1.898	3.192	2.501	2.914	4.426	4.47	3.447	4.402	4.272	4.174	3.368	3.408	3.221	3.455	70.009		PtpAffx.31146.1.A1_at	5.88237	6.2001	6.54852	6.91887
2	Potri.002G007900		LG_2	424857	427758		2.93	3BT5yOR		Leucine Rich Repeat		Serine/threonine protein kinase	Non-specific serine/threonine protein kinase.		AT4G08850.1		Leucine-rich repeat receptor-like protein kinase family protein		Leucine-rich repeat receptor-like protein kinase family protein; FUNCTIONS IN: kinase activity; INVOLVED IN: protein amino acid phosphorylation; LOCATED IN: plasma membrane, membrane; EXPRESSED IN: 23 plant structures; EXPRESSED DURING: 13 growth stages; CONTAINS InterPro DOMAIN/s: Protein kinase, ATP binding site (InterPro:IPR017441), Serine/threonine-protein kinase domain (InterPro:IPR002290), …		0.09	0.06	0.06	0	0	0.048	0.023	0.006	0.014	0	0	0.017	0.085	0.054	0.004	0	0.003	0	0.004	0.006	0.007	0.063	0.544		PtpAffx.221701.1.S1_x_at	3.41117	3.30679	3.57887	3.67722
2	Potri.002G008000		LG_2	428613	431828		2.93	3BT5yOR		Protein kinase domain		Serine/threonine protein kinase	Non-specific serine/threonine protein kinase.		AT4G08850.1		Leucine-rich repeat receptor-like protein kinase family protein		Leucine-rich repeat receptor-like protein kinase family protein; FUNCTIONS IN: kinase activity; INVOLVED IN: protein amino acid phosphorylation; LOCATED IN: plasma membrane, membrane; EXPRESSED IN: 23 plant structures; EXPRESSED DURING: 13 growth stages; CONTAINS InterPro DOMAIN/s: Protein kinase, ATP binding site (InterPro:IPR017441), Serine/threonine-protein kinase domain (InterPro:IPR002290), …		0.307	0.08	0.024	0.018	0.015	0	0.037	0	0.006	0.027	0.01	0.072	0.867	0.867	0.038	0.019	0.002	0.018	0.004	0.031	0.331	0.169	2.942		PtpAffx.57011.1.A1_at	3.47059	3.37894	3.49698	3.53128
2	Potri.002G008100		LG_2	440034	443037		2.93	3BT5yOR		Leucine Rich Repeat		Serine/threonine protein kinase	Non-specific serine/threonine protein kinase.		AT4G08850.1		Leucine-rich repeat receptor-like protein kinase family protein		Leucine-rich repeat receptor-like protein kinase family protein; FUNCTIONS IN: kinase activity; INVOLVED IN: protein amino acid phosphorylation; LOCATED IN: plasma membrane, membrane; EXPRESSED IN: 23 plant structures; EXPRESSED DURING: 13 growth stages; CONTAINS InterPro DOMAIN/s: Protein kinase, ATP binding site (InterPro:IPR017441), Serine/threonine-protein kinase domain (InterPro:IPR002290), …		0.023	0.122	0.006	0.539	0.067	0.019	0.019	0.018	0.276	0.017	0.017	0.032	2.742	2.142	0.041	0	0	0	0	0.101	0.197	0.395	6.773		na	na	na	na	na
2	Potri.002G008200		LG_2	447183	448929		2.93	3BT5yOR		Protein kinase domain			Non-specific serine/threonine protein kinase.		AT4G08850.2		Leucine-rich repeat receptor-like protein kinase family protein		Leucine-rich repeat receptor-like protein kinase family protein; FUNCTIONS IN: kinase activity; INVOLVED IN: protein amino acid phosphorylation; LOCATED IN: plasma membrane, membrane; EXPRESSED IN: 23 plant structures; EXPRESSED DURING: 13 growth stages; CONTAINS InterPro DOMAIN/s: Protein kinase, ATP binding site (InterPro:IPR017441), Protein kinase, catalytic domain (InterPro:IPR000719), Leucin…		0	0	0	0	0	0	0	0	0	0	0	0	0	0	0	0	0	0	0	0	0	0	0		PtpAffx.201541.1.S1_s_at	3.18528	3.10862	3.1298	3.277
2	Potri.002G008300		LG_2	451218	451587		2.93	3BT5yOR			EH DOMAIN				AT1G20760.1		Calcium-binding EF hand family protein		Calcium-binding EF hand family protein; FUNCTIONS IN: calcium ion binding; LOCATED IN: plasma membrane; EXPRESSED IN: 24 plant structures; EXPRESSED DURING: 15 growth stages; CONTAINS InterPro DOMAIN/s: EF-HAND 2 (InterPro:IPR018249), EPS15 homology (EH) (InterPro:IPR000261), EF-hand-like domain (InterPro:IPR011992), Calcium-binding EF-hand (InterPro:IPR002048); BEST Arabidopsis thaliana protein …		0.472	1.272	0.052	1.506	0.912	1.407	2.14	1.948	0.063	1.219	1.713	1.245	3.724	3.077	0.938	0.069	0.14	0.036	0	0.046	0.474	0.569	23.022		na	na	na	na	na
2	Potri.002G008400		LG_2	458181	461692		2.93	3BT5yOR		Leucine Rich Repeat		Serine/threonine protein kinase	Non-specific serine/threonine protein kinase.		AT4G08850.1		Leucine-rich repeat receptor-like protein kinase family protein		Leucine-rich repeat receptor-like protein kinase family protein; FUNCTIONS IN: kinase activity; INVOLVED IN: protein amino acid phosphorylation; LOCATED IN: plasma membrane, membrane; EXPRESSED IN: 23 plant structures; EXPRESSED DURING: 13 growth stages; CONTAINS InterPro DOMAIN/s: Protein kinase, ATP binding site (InterPro:IPR017441), Serine/threonine-protein kinase domain (InterPro:IPR002290), …		0.039	0.247	0.567	0.093	0.074	0.073	0.076	0.06	0.124	0.022	0.012	0.022	0.763	0.636	0.028	0.088	0.047	0.163	0.053	0.039	0.022	0.434	3.682		PtpAffx.220510.1.S1_at	3.62549	3.7694	3.90955	3.83793
2	Potri.002G008500		LG_2	462782	463024		2.93	3BT5yOR		Leucine Rich repeats (2 copies)			Non-specific serine/threonine protein kinase.		AT3G25560.3	NIK2	NSP-interacting kinase 2		NSP-interacting kinase 2 (NIK2); FUNCTIONS IN: protein serine/threonine kinase activity, protein kinase activity, ATP binding; INVOLVED IN: protein amino acid phosphorylation; LOCATED IN: endomembrane system; EXPRESSED IN: 18 plant structures; EXPRESSED DURING: 13 growth stages; CONTAINS InterPro DOMAIN/s: Protein kinase, ATP binding site (InterPro:IPR017441), Serine/threonine-protein kinase doma…		0	0	0	0	0	0	0	0	0	0	0	0	0	0	0	0	0	0	0	0	0	0	0		na	na	na	na	na
2	Potri.002G008600		LG_2	463982	471446		2.93	3BT5yOR		Cytoskeletal-regulatory complex EF hand	EH DOMAIN	Synaptic vesicle protein EHS-1 and related EH domain proteins			AT1G20760.1		Calcium-binding EF hand family protein		Calcium-binding EF hand family protein; FUNCTIONS IN: calcium ion binding; LOCATED IN: plasma membrane; EXPRESSED IN: 24 plant structures; EXPRESSED DURING: 15 growth stages; CONTAINS InterPro DOMAIN/s: EF-HAND 2 (InterPro:IPR018249), EPS15 homology (EH) (InterPro:IPR000261), EF-hand-like domain (InterPro:IPR011992), Calcium-binding EF-hand (InterPro:IPR002048); BEST Arabidopsis thaliana protein …		1.232	0.774	0.707	0.622	0.607	0.693	0.862	0.631	0.767	0.917	0.812	0.912	0.945	0.932	0.874	1.022	1.14	1.191	0.87	1.218	1.006	0.788	19.522		PtpAffx.146878.2.A1_s_at	9.54201	10.1057	10.4781	10.7243
2	Potri.002G008700		LG_2	475159	484981		2.93	3BT5yOR		DEAD_2	DNA REPAIR DEAD HELICASE RAD3/XP-D SUBFAMILY MEMBER		RNA helicase.		AT1G20720.1		RAD3-like DNA-binding helicase protein		RAD3-like DNA-binding helicase protein; FUNCTIONS IN: in 6 functions; INVOLVED IN: nucleobase, nucleoside, nucleotide and nucleic acid metabolic process; LOCATED IN: mitochondrion; EXPRESSED IN: 8 plant structures; EXPRESSED DURING: 4 anthesis, F mature embryo stage, petal differentiation and expansion stage, E expanded cotyledon stage, D bilateral stage; CONTAINS InterPro DOMAIN/s: DEAD2 (InterP…		0.443	0.239	0.287	1.028	0.814	0.433	0.56	0.158	0.128	0.363	1.037	0.975	0.632	0.527	1.359	0.312	0.289	0.578	0.294	0.489	0.635	0.27	11.85		PtpAffx.224041.1.S1_s_at	3.90452	5.41518	6.12451	4.53016
2	Potri.002G008800		LG_2	484202	486340		2.93	3BT5yOR		Homeobox domain	FAMILY NOT NAMED	Transcription factor PHOX2/ARIX, contains HOX domain			AT4G35550.1	ATWOX13,HB-4,WOX13	WUSCHEL related homeobox 13	Encodes a WUSCHEL-related homeobox gene family member with 65 amino acids in its homeodomain. WOX13 is the only family member that does not contain a sequence of eight residues (TLPLFPMH) downstream of the homeodomain called the WUS box.	WUSCHEL related homeobox 13 (WOX13); FUNCTIONS IN: DNA binding, sequence-specific DNA binding transcription factor activity; INVOLVED IN: regulation of transcription, DNA-dependent, regulation of transcription; LOCATED IN: nucleus; EXPRESSED IN: 30 plant structures; EXPRESSED DURING: 13 growth stages; CONTAINS InterPro DOMAIN/s: Homeobox (InterPro:IPR001356), Homeodomain-like (InterPro:IPR009057)…		10.911	9.732	6.451	1.993	0.979	12.895	9.549	2.346	2.599	1.002	1.189	1.171	2.152	2.043	1.185	2.515	2.289	2.145	2.127	7.27	4.076	1.639	88.258		PtpAffx.139530.1.S1_s_at	9.96729	9.67868	9.46138	11.8567
2	Potri.002G008900		LG_2	489572	489778		2.93	3BT5yOR													0.33	0.632	0.554	0.247	0	0.128	0.802	1.005	0.474	1.026	1.057	0.79	0.235	0.38	0.952	0.402	0.669	0.472	1.145	1.032	0.687	0.47	13.489		na	na	na	na	na
2	Potri.002G009000		LG_2	489974	491542		2.93	3BT5yOR		HMG (high mobility group) box	SWI/SNF-RELATED CHROMATIN BINDING PROTEIN	HMG box-containing protein			AT1G20693.2	HMG BETA 1,HMGB2,NFD02,NFD2	high mobility group B2	Encodes a protein belonging to the subgroup of HMGB (high mobility group B) proteins that have a distinctive DNA-binding motif, the HMG-box domain. The motif confers non-sequence specific interaction with linear DNA and structure-specific binding to distorted DNA sites. The HMGB proteins are involved in the assembly of nucleoprotein complexes. Can be phosphorylated by CK2alpha.	high mobility group B2 (HMGB2); FUNCTIONS IN: chromatin binding, structural constituent of chromatin, DNA binding, sequence-specific DNA binding transcription factor activity; INVOLVED IN: chromatin assembly or disassembly; LOCATED IN: chromatin; EXPRESSED IN: 23 plant structures; EXPRESSED DURING: 13 growth stages; CONTAINS InterPro DOMAIN/s: High mobility group, superfamily (InterPro:IPR009071)…		97.812	72.816	79.707	171.373	144.109	108.581	125.282	87.88	212.99	150.609	207.321	187.167	139.44	127.338	146.277	111.27	82.302	65.298	85.129	157.335	195.382	77.634	2833.05		na	na	na	na	na
2	Potri.002G009100		LG_2	500075	505032		2.93	3BT5yOR		Bromodomain	BROMODOMAIN CONTAINING PROTEIN				AT1G20670.1		DNA-binding bromodomain-containing protein		DNA-binding bromodomain-containing protein; CONTAINS InterPro DOMAIN/s: Bromodomain, conserved site (InterPro:IPR018359), Bromodomain (InterPro:IPR001487); BEST Arabidopsis thaliana protein match is: DNA-binding bromodomain-containing protein (TAIR:AT1G76380.2); Has 11096 Blast hits to 8233 proteins in 323 species: Archae - 0; Bacteria - 121; Metazoa - 4363; Fungi - 1457; Plants - 677; Viruses - …		2.497	2.611	2.585	2.492	2.316	4.554	4.602	3.654	1.434	3.086	2.792	2.751	2.57	2.51	3.391	3.006	3.356	2.606	2.719	3.079	3.389	2.756	64.756		PtpAffx.8077.1.A1_at	9.9306	9.67574	10.0252	10.5385
2	Potri.002G009200		LG_2	510340	511754		2.93	3BT5yOR													0	0	0	0	0	0	0	0	0	0	0	0	0	0	0	0	0	0	0	0	0	0	0		PtpAffx.201544.1.S1_at	3.75201	3.77522	3.85336	3.97372
2	Potri.002G009300		LG_2	517561	521046		2.93	3BT5yOR		Protein kinase domain		Serine/threonine protein kinase/TGF-beta stimulated factor	Non-specific serine/threonine protein kinase.		AT1G20650.1		Protein kinase superfamily protein		Protein kinase superfamily protein; FUNCTIONS IN: protein serine/threonine kinase activity, protein kinase activity, ATP binding; INVOLVED IN: protein amino acid phosphorylation; LOCATED IN: cellular_component unknown; EXPRESSED IN: 22 plant structures; EXPRESSED DURING: 13 growth stages; CONTAINS InterPro DOMAIN/s: Protein kinase, ATP binding site (InterPro:IPR017441), Protein kinase, catalytic …		1.09	1.614	1.439	1.463	1.785	2.109	1.773	6.477	1.164	2.559	2.604	2.862	2.179	1.933	2.834	1.727	1.734	0.716	1.204	1.081	1.615	1.707	43.669		PtpAffx.201545.1.S1_at	7.12342	7.44725	7.54179	7.87233
2	Potri.002G009400		LG_2	524512	528323		2.93	3BT5yOR		Protein tyrosine kinase		Serine/threonine protein kinase	Non-specific serine/threonine protein kinase.		AT1G76360.1		Protein kinase superfamily protein		Protein kinase superfamily protein; FUNCTIONS IN: protein serine/threonine kinase activity, protein kinase activity, kinase activity, ATP binding; INVOLVED IN: protein amino acid phosphorylation; LOCATED IN: chloroplast; EXPRESSED IN: 16 plant structures; EXPRESSED DURING: 9 growth stages; CONTAINS InterPro DOMAIN/s: Protein kinase, ATP binding site (InterPro:IPR017441), Protein kinase, catalytic…		1.045	1.197	1.911	0.098	0.355	0.163	0.457	0.594	0.626	0.589	0.301	0.414	0.362	0.415	0.217	4.9	1.942	1.054	2.698	0.095	0.113	3.736	23.282		PtpAffx.201546.1.S1_at	4.12344	3.88045	4.06761	3.90468
2	Potri.002G009500		LG_2	537206	538121		2.93	3BT5yOR			FAMILY NOT NAMED				AT5G33406.1		hAT dimerisation domain-containing protein / transposase-related		hAT dimerisation domain-containing protein / transposase-related; FUNCTIONS IN: protein dimerization activity; INVOLVED IN: biological_process unknown; LOCATED IN: mitochondrion; CONTAINS InterPro DOMAIN/s: HAT dimerisation (InterPro:IPR008906); BEST Arabidopsis thaliana protein match is: hAT transposon superfamily (TAIR:AT4G15020.2); Has 707 Blast hits to 681 proteins in 26 species: Archae - 0; …		0	0	0	0	0	0	0	0.039	0	0	0	0	0	0	0	0	0	0	0	0	0	0	0.039		na	na	na	na	na
2	Potri.002G009600		LG_2	544939	553846		2.93	3BT5yOR		Patched family	PATCHED-RELATED			Niemann-Pick C1 protein	AT1G42470.1		Patched family protein		Patched family protein; FUNCTIONS IN: hedgehog receptor activity; LOCATED IN: plasma membrane, membrane; EXPRESSED IN: 24 plant structures; EXPRESSED DURING: 14 growth stages; CONTAINS InterPro DOMAIN/s: Niemann-Pick C type protein (InterPro:IPR004765), Patched (InterPro:IPR003392), Sterol-sensing 5TM box (InterPro:IPR000731); BEST Arabidopsis thaliana protein match is: Patched family protein (TA…		0.686	0.438	0.671	0.268	0.528	0.314	0.426	0.272	0.49	1.144	0.392	0.619	0.238	0.279	0.793	0.711	0.69	1.128	0.5	0.621	0.473	0.572	12.253		PtpAffx.201547.1.S1_at	8.54216	10.0881	10.8311	10.141
2	Potri.002G009700		LG_2	557764	564346		2.93	3BT5yOR		PB1 domain	FAMILY NOT NAMED				AT1G20640.1		Plant regulator RWP-RK family protein		Plant regulator RWP-RK family protein; CONTAINS InterPro DOMAIN/s: Octicosapeptide/Phox/Bem1p (InterPro:IPR000270), Plant regulator RWP-RK (InterPro:IPR003035); BEST Arabidopsis thaliana protein match is: Plant regulator RWP-RK family protein (TAIR:AT1G76350.1); Has 665 Blast hits to 585 proteins in 44 species: Archae - 0; Bacteria - 2; Metazoa - 2; Fungi - 2; Plants - 595; Viruses - 0; Other Euk…		0.464	0.449	0.485	1.196	0.661	0.524	0.488	0.559	0.96	0.683	0.88	0.766	2.097	2.075	1.184	0.909	0.881	2.176	0.659	0.974	1.182	0.59	20.842		PtpAffx.201548.1.S1_at	7.50254	7.76034	7.90481	7.50335
2	Potri.002G009800		LG_2	570640	574736		2.93	3BT5yOR		Catalase-related immune-responsive	CATALASE		Catalase.	catalase [EC:1.11.1.6]	AT4G35090.1	CAT2	catalase 2	Encodes a peroxisomal catalase, highly expressed in bolts and leaves. mRNA expression patterns show circadian regulation with mRNA levels being high in the subjective early morning. Loss of function mutations have increased H2O2 levels and increased H2O2 sensitivity. Mutants accumulate more toxic ions yet show decreased sensitivity to Li+. This decreased sensitivity is most likely due to an insen…	catalase 2 (CAT2); FUNCTIONS IN: protein binding, catalase activity, cobalt ion binding; INVOLVED IN: in 10 processes; LOCATED IN: mitochondrion, cytosolic ribosome, stromule, peroxisome, chloroplast; EXPRESSED IN: 25 plant structures; EXPRESSED DURING: 16 growth stages; CONTAINS InterPro DOMAIN/s: Catalase (InterPro:IPR002226), Catalase related subgroup (InterPro:IPR018028), Catalase-like domain…		13.367	17.388	15.626	9.867	18.005	16.087	13.265	16.031	14.099	25.544	15.183	18.512	10.924	12.543	15.735	21.642	26.786	18.208	34.568	12.938	13.296	53.511	413.125		PtpAffx.201549.1.S1_s_at	12.1599	11.5382	11.3671	11.7355
2	Potri.002G009900		LG_2	579828	582637		2.93	3BT5yOR		U-box domain	BETA CATENIN-RELATED ARMADILLO REPEAT-CONTAINING		Ubiquitin--protein ligase.		AT5G42340.1	PUB15	Plant U-Box 15		Plant U-Box 15 (PUB15); FUNCTIONS IN: ubiquitin-protein ligase activity, binding; INVOLVED IN: protein ubiquitination; LOCATED IN: ubiquitin ligase complex; EXPRESSED IN: 6 plant structures; EXPRESSED DURING: L mature pollen stage, M germinated pollen stage, 4 anthesis, petal differentiation and expansion stage; CONTAINS InterPro DOMAIN/s: U box domain (InterPro:IPR003613), Armadillo-like helical…		0	0.032	0.013	0	0	2.444	1.535	6.257	0.007	0	0	0	0.007	0.009	0.004	0.005	0.003	0.004	0	0.008	0.003	0.004	10.335		PtpAffx.201550.1.S1_at	3.9833	3.89599	3.88081	4.12095
2	Potri.002G010000		LG_2	587682	590936		2.93	3BT5yOR		Cyclin, C-terminal domain	CYCLINE	Cyclin B and related kinase-activating proteins		cyclin B	AT1G76310.1	CYCB2;4	CYCLIN B2;4	core cell cycle genes	CYCLIN B2;4 (CYCB2;4); FUNCTIONS IN: cyclin-dependent protein kinase regulator activity; INVOLVED IN: regulation of cell cycle; LOCATED IN: nucleus; EXPRESSED IN: 18 plant structures; EXPRESSED DURING: 11 growth stages; CONTAINS InterPro DOMAIN/s: Cyclin, C-terminal (InterPro:IPR004367), Cyclin-like (InterPro:IPR011028), Cyclin-related (InterPro:IPR013763), Cyclin, N-terminal (InterPro:IPR006671)…		2.301	1.983	2.204	1.802	5.44	0.513	1.144	0.211	0.508	2.001	4.771	3.909	0.959	0.659	5.809	1.34	2.059	2.828	2.273	2.079	1.914	1.572	48.279		PtpAffx.147539.1.A1_at	8.03528	9.24535	9.63915	8.77557
2	Potri.002G010100		LG_2	596291	604277		2.93	3BT5yOR		BTB And C-terminal Kelch	FAMILY NOT NAMED	Predicted hormone receptor interactor			AT2G30600.1		BTB/POZ domain-containing protein		BTB/POZ domain-containing protein; INVOLVED IN: cell adhesion; LOCATED IN: cellular_component unknown; EXPRESSED IN: 24 plant structures; EXPRESSED DURING: 13 growth stages; CONTAINS InterPro DOMAIN/s: Farnesoic acid 0-methyl transferase (InterPro:IPR022041), BTB/POZ fold (InterPro:IPR011333), Coagulation factor 5/8 type, C-terminal (InterPro:IPR000421), BTB/POZ (InterPro:IPR013069), BTB/Kelch-as…		1.272	1.865	1.616	3.182	0.292	1.244	0.973	1.548	5.511	0.531	0.765	0.479	2.933	3.829	0.798	5.153	5.649	2.362	5.922	2.076	2.43	1.905	52.335		PtpAffx.147337.1.A1_at	5.04941	6.28113	6.36405	5.74697
2	Potri.002G010200		LG_2	603617	606248		2.93	3BT5yOR		LSM domain	SMALL NUCLEAR RIBONUCLEOPROTEIN SM	Small nuclear ribonucleoprotein Sm D3		small nuclear ribonucleoprotein D3	AT1G20580.1		Small nuclear ribonucleoprotein family protein		Small nuclear ribonucleoprotein family protein; FUNCTIONS IN: molecular_function unknown; LOCATED IN: nucleolus, nucleus, small nucleolar ribonucleoprotein complex; EXPRESSED IN: 22 plant structures; EXPRESSED DURING: 13 growth stages; CONTAINS InterPro DOMAIN/s: Like-Sm ribonucleoprotein (LSM) domain (InterPro:IPR001163), Like-Sm ribonucleoprotein (LSM) domain, eukaryotic/archaea-type (InterPro:…		5.705	5.035	5.786	7.686	6.071	3.138	4.361	1.61	11.203	5.144	9.579	7.992	6.403	5.417	5.807	4.149	4.125	4.699	5.301	6.345	6.762	4.748	127.066		PtpAffx.82941.1.A1_at	11.3204	11.1212	10.5076	10.5068
2	Potri.002G010300		LG_2	608701	611481		2.93	3BT5yOR		Glycosyltransferase like family 2	GLYCOSYL TRANSFERASE	Dolichol-phosphate mannosyltransferase	Dolichyl-phosphate beta-D-mannosyltransferase.	dolichol-phosphate mannosyltransferase [EC:2.4.1.83]	AT1G20575.1		Nucleotide-diphospho-sugar transferases superfamily protein	Encodes the catalytic core of the dolichol phosphate mannase synthase (DPMS) complex. It is not active on its own but requires the presence of DPMS2 and DPMS3 for full activity. It is localized in the ER and mediates isoprenyl-linked glycan biogenesis, in&#64258;uences development, stress response, and ammonium hypersensitivity.	Nucleotide-diphospho-sugar transferases superfamily protein; CONTAINS InterPro DOMAIN/s: Glycosyl transferase, family 2 (InterPro:IPR001173); BEST Arabidopsis thaliana protein match is: Nucleotide-diphospho-sugar transferases superfamily protein (TAIR:AT2G39630.1); Has 22705 Blast hits to 22656 proteins in 2589 species: Archae - 933; Bacteria - 16103; Metazoa - 288; Fungi - 260; Plants - 98; Viru…		4.539	4.063	3.954	6.624	1.709	4.523	4.946	3.009	6.795	4.041	4.313	4.018	7.242	8.378	3.861	4.644	5.51	3.821	6.091	5.169	5.227	5.108	107.585		PtpAffx.31862.1.S1_at	10.2611	10.1924	9.57456	10.2765
2	Potri.002G010400		LG_2	612250	613168		2.93	3BT5yOR							AT5G42330.1				unknown protein; Has 35333 Blast hits to 34131 proteins in 2444 species: Archae - 798; Bacteria - 22429; Metazoa - 974; Fungi - 991; Plants - 531; Viruses - 0; Other Eukaryotes - 9610 (source: NCBI BLink).		2.336	0.477	1.552	1.16	2.751	0.445	1.319	0.095	0.061	1.786	4.82	3.046	0.842	0.893	3.019	3.354	3.698	4.037	3.438	6.908	4.424	1.362	51.823		PtpAffx.155671.2.A1_at	5.78266	6.09047	5.70106	5.73891
2	Potri.002G010500		LG_2	613855	616139		2.93	3BT5yOR			FAMILY NOT NAMED				AT1G12740.2	CYP87A2	cytochrome P450, family 87, subfamily A, polypeptide 2	encodes a protein with cytochrome P450 domain	cytochrome P450, family 87, subfamily A, polypeptide 2 (CYP87A2); FUNCTIONS IN: electron carrier activity, monooxygenase activity, iron ion binding, oxygen binding, heme binding; INVOLVED IN: oxidation reduction; EXPRESSED IN: root; CONTAINS InterPro DOMAIN/s: Cytochrome P450 (InterPro:IPR001128), Cytochrome P450, E-class, group I (InterPro:IPR002401), Cytochrome P450, conserved site (InterPro:IP…		1.674	0.852	0.678	3.507	1.144	0.447	0.394	0.202	3.993	1.68	1.712	1.962	4.81	5.116	2.493	0.494	0.825	1.219	0.333	1.045	1.99	1.075	37.645		PtpAffx.201551.1.S1_at	3.75136	3.9052	4.18444	4.3559
2	Potri.002G010600		LG_2	619943	623226		2.93	3BT5yOR		AMP-binding enzyme C-terminal domain	FAMILY NOT NAMED				AT1G20560.1	AAE1	acyl activating enzyme 1		acyl activating enzyme 1 (AAE1); FUNCTIONS IN: AMP binding; INVOLVED IN: metabolic process; LOCATED IN: peroxisome; EXPRESSED IN: 22 plant structures; EXPRESSED DURING: 13 growth stages; CONTAINS InterPro DOMAIN/s: AMP-binding, conserved site (InterPro:IPR020845), AMP-dependent synthetase/ligase (InterPro:IPR000873); BEST Arabidopsis thaliana protein match is: AMP-dependent synthetase and ligase …		2.57	2.971	4.94	1.536	0.647	1.613	3.68	1.114	1.015	1.581	1.828	1.492	2.894	3.029	2.016	7.213	6.831	8.646	5.559	3.054	2.948	1.519	68.696		PtpAffx.82232.1.A1_s_at	9.30501	9.57542	9.31932	8.61745
2	Potri.002G010700		LG_2	628048	629851		2.93	3BT5yOR		Transferase family	FAMILY NOT NAMED		Alcohol O-acetyltransferase.		AT3G26040.1		HXXXD-type acyl-transferase family protein		HXXXD-type acyl-transferase family protein; FUNCTIONS IN: transferase activity, transferring acyl groups other than amino-acyl groups, transferase activity; INVOLVED IN: biological_process unknown; LOCATED IN: cellular_component unknown; EXPRESSED IN: root; CONTAINS InterPro DOMAIN/s: Transferase (InterPro:IPR003480); BEST Arabidopsis thaliana protein match is: HXXXD-type acyl-transferase family …		11.526	9.163	10.574	2.204	3.956	11.961	14.629	18.43	3.609	9.339	8.177	6.643	3.998	3.511	6.519	24.052	27.645	20.021	22.655	11.318	11.094	14.802	255.826		PtpAffx.93558.1.A1_at	5.32075	4.47164	4.72462	4.69228
2	Potri.002G010800		LG_2	631859	635199		2.93	3BT5yOR		Zinc carboxypeptidase	PROTEASE FAMILY M14 CARBOXYPEPTIDASE A,B	Zinc carboxypeptidase	Carboxypeptidase U.		AT5G42320.1		Zn-dependent exopeptidases superfamily protein		Zn-dependent exopeptidases superfamily protein; FUNCTIONS IN: metallocarboxypeptidase activity, zinc ion binding; INVOLVED IN: proteolysis; LOCATED IN: membrane; EXPRESSED IN: 22 plant structures; EXPRESSED DURING: 13 growth stages; CONTAINS InterPro DOMAIN/s: Peptidase M14, carboxypeptidase A (InterPro:IPR000834); Has 30201 Blast hits to 17322 proteins in 780 species: Archae - 12; Bacteria - 139…		2.697	2.104	2.843	3.864	1.581	3.854	4.196	3.128	3.87	3.219	3.458	3.135	4.367	4.306	2.962	4.052	4.152	4.02	3.347	5.832	5.42	3.217	79.624		PtpAffx.201554.1.S1_at	5.98458	7.24539	7.16014	7.15722
2	Potri.002G010900		LG_2	634752	639502		2.93	3BT5yOR		Pentatricopeptide repeat domain	FAMILY NOT NAMED				AT5G42310.1		Pentatricopeptide repeat (PPR-like) superfamily protein		Pentatricopeptide repeat (PPR-like) superfamily protein; LOCATED IN: chloroplast; EXPRESSED IN: 23 plant structures; EXPRESSED DURING: 13 growth stages; CONTAINS InterPro DOMAIN/s: Pentatricopeptide repeat (InterPro:IPR002885); BEST Arabidopsis thaliana protein match is: Pentatricopeptide repeat (PPR) superfamily protein (TAIR:AT3G22470.1); Has 1807 Blast hits to 1807 proteins in 277 species: Arc…		2.321	2.527	2.235	2.375	6.786	1.158	1.268	0.954	6.253	4.823	2.756	4.385	2.674	2.578	3.888	1.374	1.574	0.82	0.906	2.03	2.064	5.457	61.206		PtpAffx.201555.1.S1_at	5.87132	5.64432	5.55761	5.22751
2	Potri.002G011000		LG_2	642308	645292		2.93	3BT5yOR		Protein of unknown function (DUF760)					AT1G63610.1				unknown protein; FUNCTIONS IN: molecular_function unknown; INVOLVED IN: biological_process unknown; LOCATED IN: chloroplast; EXPRESSED IN: 22 plant structures; EXPRESSED DURING: 13 growth stages; BEST Arabidopsis thaliana protein match is: unknown protein (TAIR:AT2G14910.1); Has 537 Blast hits to 411 proteins in 100 species: Archae - 0; Bacteria - 231; Metazoa - 0; Fungi - 0; Plants - 94; Viruses…		16.156	15.169	13.357	8.717	23.415	5.483	5.57	2.44	4.837	10.744	13.444	12.838	8.856	8.954	14.47	4.405	4.025	5.3	3.455	7.594	7.523	8.864	205.616		na	na	na	na	na
2	Potri.002G011100		LG_2	648271	654010		2.93	3BT5yOR		GDP-fucose protein O-fucosyltransferase	FAMILY NOT NAMED				AT1G76270.1		O-fucosyltransferase family protein		O-fucosyltransferase family protein; CONTAINS InterPro DOMAIN/s: GDP-fucose protein O-fucosyltransferase (InterPro:IPR019378); BEST Arabidopsis thaliana protein match is: O-fucosyltransferase family protein (TAIR:AT1G20550.1); Has 844 Blast hits to 841 proteins in 32 species: Archae - 0; Bacteria - 0; Metazoa - 0; Fungi - 2; Plants - 842; Viruses - 0; Other Eukaryotes - 0 (source: NCBI BLink).		1.413	1.24	1.445	1.755	1.37	0.758	1.165	0.68	1.12	1.367	2.201	1.742	2.334	2.499	2.131	1.62	1.631	1.889	1.126	2.315	2.277	1.202	35.28		PtpAffx.201557.1.S1_x_at	3.09418	3.22402	3.43413	3.03731
2	Potri.002G011200		LG_2	654315	660967		2.93	3BT5yOR			WD-REPEAT PROTEIN	WD repeat protein TSSC1, WD repeat superfamily			AT1G20540.1		Transducin/WD40 repeat-like superfamily protein		Transducin/WD40 repeat-like superfamily protein; CONTAINS InterPro DOMAIN/s: WD40 repeat 2 (InterPro:IPR019782), WD40 repeat-like-containing domain (InterPro:IPR011046), WD40-repeat-containing domain (InterPro:IPR017986), WD40/YVTN repeat-like-containing domain (InterPro:IPR015943), WD40 repeat (InterPro:IPR001680), WD40 repeat, subgroup (InterPro:IPR019781); BEST Arabidopsis thaliana protein mat…		0.965	0.926	1.161	0.605	0.929	0.649	1.482	0.623	0.927	0.47	0.676	0.523	0.32	0.283	0.55	0.38	0.45	0.281	0.609	1.414	1.173	0.44	15.836		PtpAffx.11670.2.A1_a_at	7.549	8.26439	8.45601	8.3408
2	Potri.002G011300		LG_2	662881	667035		2.93	3BT5yOR							AT1G42430.1				unknown protein; BEST Arabidopsis thaliana protein match is: unknown protein (TAIR:AT3G55760.3); Has 186 Blast hits to 143 proteins in 47 species: Archae - 0; Bacteria - 23; Metazoa - 14; Fungi - 6; Plants - 87; Viruses - 0; Other Eukaryotes - 56 (source: NCBI BLink).		1.67	1.636	1.481	2.328	4.189	1.252	1.851	0.771	0.727	2.641	3.068	2.655	2.737	2.187	3.002	0.522	0.63	0.613	0.963	1.349	1.954	2.239	40.465		PtpAffx.201559.1.S1_at	4.95397	5.69429	6.01253	5.67088
2	Potri.002G011400		LG_2	669510	671941		2.93	3BT5yOR							AT1G76250.1				unknown protein; INVOLVED IN: biological_process unknown; LOCATED IN: endomembrane system; EXPRESSED IN: 6 plant structures; EXPRESSED DURING: 4 anthesis, petal differentiation and expansion stage; Has 74 Blast hits to 74 proteins in 16 species: Archae - 0; Bacteria - 0; Metazoa - 1; Fungi - 0; Plants - 69; Viruses - 0; Other Eukaryotes - 4 (source: NCBI BLink).		2.849	2.304	3.686	3.597	2.068	5.358	4.138	9.819	3.965	5.149	2.143	3.252	7.852	7.167	2.795	5.354	5.901	7.39	11.451	3.026	2.981	6.343	108.588		PtpAffx.823.1.S1_at	3.78396	3.81168	3.80563	4.01963
2	Potri.002G011500		LG_2	673530	674147		2.93	3BT5yOR			COPPER TRANSPORT PROTEIN ATOX1-RELATED	Copper chaperone			AT3G51020.1				unknown protein; BEST Arabidopsis thaliana protein match is: unknown protein (TAIR:AT5G66370.1); Has 19 Blast hits to 19 proteins in 4 species: Archae - 0; Bacteria - 0; Metazoa - 2; Fungi - 0; Plants - 17; Viruses - 0; Other Eukaryotes - 0 (source: NCBI BLink).		0.054	0.395	0.062	0.051	0.038	0	0	0.052	0.031	0	0	0	0.03	0	0.02	0.047	0.017	0.029	0.126	0	0	0	0.952		PtpAffx.201560.1.S1_at	4.03571	3.88873	4.46488	4.04447
2	Potri.002G011600		LG_2	680572	681530		2.93	3BT5yOR		Arabidopsis protein of unknown function					AT1G76240.1		Arabidopsis protein of unknown function (DUF241)		Arabidopsis protein of unknown function (DUF241); FUNCTIONS IN: molecular_function unknown; LOCATED IN: chloroplast; EXPRESSED IN: 19 plant structures; EXPRESSED DURING: 9 growth stages; CONTAINS InterPro DOMAIN/s: Protein of unknown function DUF241, plant (InterPro:IPR004320); BEST Arabidopsis thaliana protein match is: Arabidopsis protein of unknown function (DUF241) (TAIR:AT2G17080.1); Has 409…		0.405	0.111	0.345	1.541	0.294	0.12	0.446	20.419	0	0.115	0.231	0	0.055	0	0.14	0.24	0.206	0.789	0.453	0	0.209	0	26.119		PtpAffx.201561.1.S1_at	3.98557	4.06112	4.26288	4.31112
2	Potri.002G011700		LG_2	688364	691550		2.93	3BT5yOR		Protein of unknown function (DUF630)	UNCHARACTERIZED				AT4G35240.2		Protein of unknown function (DUF630 and DUF632)		Protein of unknown function (DUF630 and DUF632); EXPRESSED IN: 23 plant structures; EXPRESSED DURING: 13 growth stages; CONTAINS InterPro DOMAIN/s: Protein of unknown function DUF630 (InterPro:IPR006868), Protein of unknown function DUF632 (InterPro:IPR006867); BEST Arabidopsis thaliana protein match is: Protein of unknown function (DUF630 and DUF632) (TAIR:AT2G17110.1).		5.322	1.922	1.914	5.43	6.596	3.278	2.578	8.588	0.072	3.555	5.114	5.224	2.132	1.853	7.411	2.03	5.452	1.476	1.373	4.225	4.368	2.298	82.211		PtpAffx.73942.1.S1_at	7.08561	8.24391	8.58975	7.76591
2	Potri.002G011800		LG_2	697403	703478		2.93	3BT5yOR		TPR repeat		Serine/threonine protein kinase	Non-specific serine/threonine protein kinase.	BR-signaling kinase [EC:2.7.11.1]	AT4G35230.1	BSK1	BR-signaling kinase 1	Encodes BR-signaling kinase 1 (BSK1), one of the three homologous BR-signaling kinases (BSK1, AT4G35230; BSK2, AT5G46570; BSK3, AT4G00710). Mediates signal transduction from receptor kinase BRI1 by functioning as the substrate of BRI1. Plasma membrane localized.	BR-signaling kinase 1 (BSK1); FUNCTIONS IN: binding, protein kinase activity, kinase activity, ATP binding; INVOLVED IN: brassinosteroid mediated signaling pathway, N-terminal protein myristoylation; LOCATED IN: plasma membrane, vacuole, membrane; EXPRESSED IN: 24 plant structures; EXPRESSED DURING: 13 growth stages; CONTAINS InterPro DOMAIN/s: Tetratricopeptide-like helical (InterPro:IPR011990),…		2.987	1.586	1.959	3.082	2.658	2.214	1.928	8.77	6.703	3.152	3.236	3.039	4.002	3.644	3.104	3.717	4.025	7.745	2.965	5.074	5.11	4.295	84.995		PtpAffx.20426.1.A1_at	9.83214	9.55433	9.77914	11.3101
2	Potri.002G011900		LG_2	700750	701058		2.93	3BT5yOR													0	0	0.065	0	0	0	0.062	0	0	0	0	0	0	0	0	0	0	0	0	0	0	0	0.127		na	na	na	na	na
2	Potri.002G012000		LG_2	703851	707150		2.93	3BT5yOR		ATPase family associated with various cellular activities (AAA)	METALLOPROTEASE M41 FTSH			cell division protease FtsH [EC:3.4.24.-]	AT5G42270.1	FTSH5,VAR1	FtsH extracellular protease family	VAR1 contains a conserved motif for ATPase and a metalloprotease characteristic to FtsH proteins, and is targeted into chloroplasts. A VAR1-fusion protein synthesized in vitro exhibited ATPase activity and partial metalloprotease activity. This protein is located to the thylakoid membrane and forms a complex with VAR2. FtsH1 (VAR1) and FtsH5 are interchangeable in thylakoid membranes. Phosphoryla…	VARIEGATED 1 (VAR1); FUNCTIONS IN: metallopeptidase activity, ATP-dependent peptidase activity, ATPase activity; INVOLVED IN: photoinhibition, PSII associated light-harvesting complex II catabolic process, protein catabolic process; LOCATED IN: thylakoid, chloroplast thylakoid membrane, chloroplast, chloroplast envelope; EXPRESSED IN: 24 plant structures; EXPRESSED DURING: 13 growth stages; CONTA…		13.15	11.237	11.537	8.534	24.727	7.076	6.793	11.78	4.707	20.925	7.398	13.024	8.459	8.741	13.97	1.316	1.356	1.703	0.872	5.046	4.794	27.568	214.713		PtpAffx.20940.1.S1_at	10.8365	8.73227	8.39214	8.53104
2	Potri.002G012100		LG_2	708745	709602		2.93	3BT5yOR		Arabidopsis protein of unknown function	FAMILY NOT NAMED				AT2G17080.1		Arabidopsis protein of unknown function (DUF241)		Arabidopsis protein of unknown function (DUF241); FUNCTIONS IN: molecular_function unknown; INVOLVED IN: biological_process unknown; LOCATED IN: chloroplast; EXPRESSED IN: root; CONTAINS InterPro DOMAIN/s: Protein of unknown function DUF241, plant (InterPro:IPR004320); BEST Arabidopsis thaliana protein match is: Arabidopsis protein of unknown function (DUF241) (TAIR:AT2G17070.1); Has 750 Blast hi…		0.039	0	0.045	0	0	0	0.023	0.04	0.022	0.044	0.036	0.013	0.022	0	0	0.03	0.235	0.345	0.514	0.149	0.101	0.256	1.914		PtpAffx.201563.1.S1_at	3.77516	3.77515	3.94255	3.81829
2	Potri.002G012200		LG_2	711244	712071		2.93	3BT5yOR		Arabidopsis protein of unknown function					AT2G17080.1		Arabidopsis protein of unknown function (DUF241)		Arabidopsis protein of unknown function (DUF241); FUNCTIONS IN: molecular_function unknown; INVOLVED IN: biological_process unknown; LOCATED IN: chloroplast; EXPRESSED IN: root; CONTAINS InterPro DOMAIN/s: Protein of unknown function DUF241, plant (InterPro:IPR004320); BEST Arabidopsis thaliana protein match is: Arabidopsis protein of unknown function (DUF241) (TAIR:AT2G17070.1); Has 750 Blast hi…		0	0	0	0	0	0	0	0	0	0	0	0	0	0	0	0.035	0.338	0.211	0.323	0	0	0	0.907		PtpAffx.201564.1.S1_at	3.1579	3.2573	3.24954	3.13839
2	Potri.002G012300		LG_2	714913	715376		2.93	3BT5yOR							AT5G44265.1		Bifunctional inhibitor/lipid-transfer protein/seed storage 2S albumin superfamily protein	Encodes a Protease inhibitor/seed storage/LTP family protein. Predicted to be a member of PR-14 pathogenesis-related protein family with the following members: At2g38540/LTP1, At2g38530/LTP2, At5g59320/LTP3, At5g59310/LTP4, At3g51600/LTP5, At3g08770/LTP6, At2g15050/LTP7, At2g18370/LTP8, At2g15325/LTP9, At5g01870/LTP10, At4g33355/LTP11, At3g51590/LTP12, At5g44265/LTP13, At5g62065/LTP14, At4g08530/…	Bifunctional inhibitor/lipid-transfer protein/seed storage 2S albumin superfamily protein; INVOLVED IN: lipid transport; LOCATED IN: endomembrane system; CONTAINS InterPro DOMAIN/s: Bifunctional inhibitor/plant lipid transfer protein/seed storage (InterPro:IPR016140), Plant lipid transfer protein/hydrophobic protein, helical domain (InterPro:IPR013770); BEST Arabidopsis thaliana protein match is:…		0	0	0	0	0	0.626	1.14	0.434	0	0	0	0	0	0	0	0.034	0	0	0.026	0	0	0	2.26		PtpAffx.201565.1.S1_at	5.47944	5.43504	5.67264	5.56001
2	Potri.002G012400		LG_2	718510	719337		2.93	3BT5yOR		Arabidopsis protein of unknown function					AT2G17080.1		Arabidopsis protein of unknown function (DUF241)		Arabidopsis protein of unknown function (DUF241); FUNCTIONS IN: molecular_function unknown; INVOLVED IN: biological_process unknown; LOCATED IN: chloroplast; EXPRESSED IN: root; CONTAINS InterPro DOMAIN/s: Protein of unknown function DUF241, plant (InterPro:IPR004320); BEST Arabidopsis thaliana protein match is: Arabidopsis protein of unknown function (DUF241) (TAIR:AT2G17070.1); Has 750 Blast hi…		0	0	0	0	0	0	0	0	0	0	0.014	0	0	0	0.015	0.062	0.3	1.032	0.194	0	0	0	1.617		na	na	na	na	na
2	Potri.002G012500		LG_2	725036	726761		2.93	3BT5yOR		Possible lysine decarboxylase	FAMILY NOT NAMED				AT4G35190.1		Putative lysine decarboxylase family protein		Putative lysine decarboxylase family protein; CONTAINS InterPro DOMAIN/s: Conserved hypothetical protein CHP00730 (InterPro:IPR005269); BEST Arabidopsis thaliana protein match is: lysine decarboxylase family protein (TAIR:AT2G37210.1); Has 30201 Blast hits to 17322 proteins in 780 species: Archae - 12; Bacteria - 1396; Metazoa - 17338; Fungi - 3422; Plants - 5037; Viruses - 0; Other Eukaryotes - …		0.122	0.128	0.061	0.858	5.389	0.01	0.112	0.194	1.249	5.639	1.638	2.419	0.739	0.93	1.573	0.435	0.559	0.036	0.559	0.935	0.818	5.238	29.641		PtpAffx.57813.1.A1_at	6.05891	7.88463	8.03161	8.01971
2	Potri.002G012600		LG_2	734061	734873		2.93	3BT5yOR		Arabidopsis protein of unknown function	FAMILY NOT NAMED				AT1G76210.1		Arabidopsis protein of unknown function (DUF241)		Arabidopsis protein of unknown function (DUF241); CONTAINS InterPro DOMAIN/s: Protein of unknown function DUF241, plant (InterPro:IPR004320); BEST Arabidopsis thaliana protein match is: Arabidopsis protein of unknown function (DUF241) (TAIR:AT1G20520.1); Has 440 Blast hits to 428 proteins in 13 species: Archae - 0; Bacteria - 0; Metazoa - 0; Fungi - 0; Plants - 440; Viruses - 0; Other Eukaryotes …		0.102	0.061	0.268	0.031	0	0	0	0.093	0	0.244	0.217	0.097	0.085	0.032	0.045	0	0.013	0.008	0	0.31	0.257	0.037	1.9		PtpAffx.201567.1.S1_at	3.74683	3.67311	3.42875	3.62565
2	Potri.002G012700		LG_2	735851	739085		2.93	3BT5yOR			NADH-UBIQUINONE OXIDOREDUCTASE AGGG SUBUNIT				AT1G76200.1				unknown protein; Has 96 Blast hits to 96 proteins in 48 species: Archae - 0; Bacteria - 0; Metazoa - 0; Fungi - 47; Plants - 38; Viruses - 0; Other Eukaryotes - 11 (source: NCBI BLink).		12.302	10.154	11.737	8.531	6.803	13.615	11.313	12.095	6.984	9.409	12.361	10.81	6.767	6.778	8.433	8.499	9.792	10.615	15.023	12.533	12.267	10.459	227.28		PtpAffx.1420.7.S1_a_at	11.8172	11.4818	10.7749	11.4735
2	Potri.002G012800		LG_2	742629	746185		2.93	3BT5yOR		AMP-binding enzyme C-terminal domain	FAMILY NOT NAMED	Acyl-CoA synthetase		OPC-8:0 CoA ligase 1 [EC:6.2.1.-]	AT1G20510.1	OPCL1	OPC-8:0 CoA ligase1		OPC-8:0 CoA ligase1 (OPCL1); FUNCTIONS IN: 4-coumarate-CoA ligase activity; INVOLVED IN: phenylpropanoid metabolic process, jasmonic acid biosynthetic process, response to wounding; LOCATED IN: peroxisome; EXPRESSED IN: 22 plant structures; EXPRESSED DURING: 13 growth stages; CONTAINS InterPro DOMAIN/s: AMP-binding, conserved site (InterPro:IPR020845), AMP-dependent synthetase/ligase (InterPro:IP…		2.441	3.498	3.856	0.977	2.826	1.009	0.647	0.498	1.289	6.835	5.959	8.16	2.284	2.191	7.497	0.828	0.493	0.393	2.685	1.399	1.49	3.865	61.12		PtpAffx.217570.1.S1_at	7.07672	6.91331	6.72611	6.47033
2	Potri.002G012900		LG_2	751122	753487		2.93	3BT5yOR		Transmembrane amino acid transporter protein	AMINO ACID TRANSPORTER	Amino acid transporters			AT1G47670.1		Transmembrane amino acid transporter family protein		Transmembrane amino acid transporter family protein; FUNCTIONS IN: amino acid transmembrane transporter activity; INVOLVED IN: amino acid transport; LOCATED IN: plasma membrane, membrane; EXPRESSED IN: 20 plant structures; EXPRESSED DURING: 13 growth stages; CONTAINS InterPro DOMAIN/s: Amino acid transporter, transmembrane (InterPro:IPR013057); BEST Arabidopsis thaliana protein match is: LYS/HIS …		0.454	0.202	0.336	0.385	0.303	0.056	0.017	0.243	0	0.972	0.804	0.568	1.142	0.547	0.972	13.125	14.537	5.05	7.304	2.76	3.39	1.532	54.699		PtpAffx.28188.1.A1_at	6.99785	6.49025	5.65048	5.29921
2	Potri.002G013000		LG_2	753425	756654		2.93	3BT5yOR							AT1G20460.1				unknown protein; BEST Arabidopsis thaliana protein match is: unknown protein (TAIR:AT1G76185.1); Has 37 Blast hits to 37 proteins in 11 species: Archae - 0; Bacteria - 0; Metazoa - 0; Fungi - 0; Plants - 37; Viruses - 0; Other Eukaryotes - 0 (source: NCBI BLink).		2.178	3.973	3.017	3.132	2.55	5.906	4.77	8.46	7.702	2.354	2.908	2.53	2.199	2.406	2.329	3.541	4.209	2.046	5.777	2.757	3.255	4.16	82.159		PtpAffx.69748.1.A1_at	8.15653	7.21792	6.52132	7.86889
2	Potri.002G013100		LG_2	760337	763355		2.93	3BT5yOR		NAD(P)-binding Rossmann-like domain	AMINE OXIDASE	Amine oxidase	Spermine oxidase.	lysine-specific histone demethylase 1 [EC:1.-.-.-]	AT1G62830.1	ATLSD1,ATSWP1,LDL1,LSD1,SWP1	LSD1-like 1	Encodes a homolog of human Lysine-Specific Demethylase1. Involved in H3K4 methylation of target genes including the flowering time loci FLC and FWA. Located in nucleus. Negatively regulates root elongation. Involved in repression of LRP1 via histone deacetylation.	LSD1-like 1 (LDL1); CONTAINS InterPro DOMAIN/s: Amine oxidase (InterPro:IPR002937), SWIRM (InterPro:IPR007526); BEST Arabidopsis thaliana protein match is: Flavin containing amine oxidoreductase family protein (TAIR:AT3G10390.1); Has 6747 Blast hits to 5826 proteins in 999 species: Archae - 53; Bacteria - 2706; Metazoa - 1658; Fungi - 565; Plants - 779; Viruses - 0; Other Eukaryotes - 986 (source…		2.708	2.248	2.572	2.588	2.515	2.222	2.154	1.771	2.232	2.224	3.2	2.886	4.324	4.099	3.88	1.992	1.627	2.458	1.41	2.393	2.831	1.773	56.107		PtpAffx.201568.1.S1_at	7.45619	8.11766	8.10158	8.28595
2	Potri.002G013200		LG_2	767115	769346		2.93	3BT5yOR		Dehydrin					AT1G20450.1	ERD10,LTI29,LTI45	Dehydrin family protein	Encodes a gene induced by low temperature and dehydration. Inhibits e.coli growth while overexpressed. Belongs to the dehydrin protein family, which contains highly conserved stretches of 7-17 residues that are repetitively scattered in their sequences, the K-, S-, Y- and lysine rich segments. LTI29 and LTI30 double overexpressors confer cold tolerance. Localized to membranes and cytoplasm.	EARLY RESPONSIVE TO DEHYDRATION 10 (ERD10); CONTAINS InterPro DOMAIN/s: Dehydrin (InterPro:IPR000167); BEST Arabidopsis thaliana protein match is: cold-regulated 47 (TAIR:AT1G20440.1); Has 8140 Blast hits to 5021 proteins in 461 species: Archae - 16; Bacteria - 327; Metazoa - 2363; Fungi - 375; Plants - 2004; Viruses - 65; Other Eukaryotes - 2990 (source: NCBI BLink).		23.406	9.282	35.886	120.345	2.476	15.096	9.924	46.56	167.775	10.571	8.502	10.473	77.885	70.789	8.276	2.995	3.343	1.094	3.77	18.322	29.1	6.183	682.053		PtpAffx.217976.1.S1_x_at	6.45777	6.47245	6.30775	5.89329
2	Potri.002G013300		LG_2	771051	774756		2.93	3BT5yOR			CERAMIDASE		Ceramidase.	neutral ceramidase [EC:3.5.1.23]	AT2G38010.1		Neutral/alkaline non-lysosomal ceramidase		Neutral/alkaline non-lysosomal ceramidase; FUNCTIONS IN: ceramidase activity; LOCATED IN: endomembrane system; EXPRESSED IN: 22 plant structures; EXPRESSED DURING: 13 growth stages; CONTAINS InterPro DOMAIN/s: Neutral/alkaline nonlysosomal ceramidase (InterPro:IPR006823); BEST Arabidopsis thaliana protein match is: Neutral/alkaline non-lysosomal ceramidase (TAIR:AT1G07380.1); Has 35333 Blast hits…		0.631	0.588	0.894	0.85	0.546	0.113	0.224	0.024	0.645	0.141	0.469	0.264	1.097	0.843	0.384	0.153	0.144	0.134	0.103	0.024	0.189	0.199	8.659		PtpAffx.201569.1.S1_at	4.02095	4.28699	4.7055	4.19233
2	Potri.002G013400		LG_2	773424	779611		2.93	3BT5yOR		Zinc-binding dehydrogenase	ALCOHOL DEHYDROGENASE RELATED		Alcohol dehydrogenase.	S-(hydroxymethyl)glutathione dehydrogenase / alcohol dehydrogenase [EC:1.1.1.284 1.1.1.1]	AT5G42250.1		Zinc-binding alcohol dehydrogenase family protein		Zinc-binding alcohol dehydrogenase family protein; FUNCTIONS IN: oxidoreductase activity, zinc ion binding; INVOLVED IN: oxidation reduction; EXPRESSED IN: 11 plant structures; EXPRESSED DURING: 6 growth stages; CONTAINS InterPro DOMAIN/s: GroES-like (InterPro:IPR011032), Alcohol dehydrogenase GroES-like (InterPro:IPR013154), Alcohol dehydrogenase, zinc-containing, conserved site (InterPro:IPR002…		0.246	0.213	0.278	0.457	0.691	4.171	4.837	0.467	0.283	0.627	0.525	0.546	0.155	0.142	0.447	5.622	6.573	26.627	6.302	0.153	0.303	0.78	60.445		PtpAffx.58733.1.A1_s_at	5.08716	5.09449	5.00787	5.53621
2	Potri.002G013500		LG_2	786611	795781		2.93	3BT5yOR		Ubiquitin family	SCYTHE/BAT3	Ubiquitin-like protein, regulator of apoptosis			AT5G42220.1		Ubiquitin-like superfamily protein		Ubiquitin-like superfamily protein; CONTAINS InterPro DOMAIN/s: Ubiquitin subgroup (InterPro:IPR019956), Ubiquitin conserved site (InterPro:IPR019954), Ubiquitin (InterPro:IPR000626), Ubiquitin supergroup (InterPro:IPR019955); BEST Arabidopsis thaliana protein match is: Ubiquitin-like superfamily protein (TAIR:AT5G25270.1); Has 12270 Blast hits to 6672 proteins in 779 species: Archae - 2; Bacteri…		1.737	1.962	2.051	3.536	1.302	1.795	1.764	2.469	5.189	1.534	1.604	1.476	5.739	4.529	2.286	3.565	3.286	3.762	2.639	2.659	2.806	1.939	59.629		PtpAffx.28451.3.S1_s_at	9.52345	9.59905	9.74838	9.66359
2	Potri.002G013600		LG_2	796446	797262		2.93	3BT5yOR							AT1G20430.1				unknown protein; Has 29 Blast hits to 29 proteins in 10 species: Archae - 0; Bacteria - 0; Metazoa - 0; Fungi - 0; Plants - 29; Viruses - 0; Other Eukaryotes - 0 (source: NCBI BLink).		8.398	7.584	8.707	9.482	7.948	8.98	10.567	4.707	9.237	9.502	14.364	16.313	7.022	6.364	10.533	8.818	10.989	8.895	13.516	12.082	11.2	10.081	215.289		PtpAffx.6866.1.A1_a_at	8.16745	7.81206	7.18969	7.67396
2	Potri.002G013700		LG_2	801744	807839		2.93	3BT5yOR		Multicopper oxidase	MULTI-COPPER OXIDASE		L-ascorbate oxidase.		AT1G76160.1	sks5	SKU5 similar 5		SKU5 similar 5 (sks5); FUNCTIONS IN: oxidoreductase activity, copper ion binding; INVOLVED IN: oxidation reduction; LOCATED IN: apoplast, cell wall, plant-type cell wall; EXPRESSED IN: 24 plant structures; EXPRESSED DURING: 13 growth stages; CONTAINS InterPro DOMAIN/s: Multicopper oxidase, type 3 (InterPro:IPR011707), Cupredoxin (InterPro:IPR008972), Multicopper oxidase, type 2 (InterPro:IPR01170…		55.663	29.163	43.375	6.697	9.781	29.653	35.081	11.935	0.796	17.358	28.473	24.22	12.226	10.864	27.793	5.572	8.042	25.058	5.584	49.555	33.292	11.19	481.371		PtpAffx.91812.1.S1_s_at	10.5772	11.4498	11.9528	11.3621
2	Potri.002G013800		LG_2	809697	810844		2.93	3BT5yOR		MaoC like domain	FAMILY NOT NAMED		Enoyl-CoA hydratase 2.		AT1G76150.1	ATECH2,ECH2	enoyl-CoA hydratase 2	Encodes a monofunctional enoyl-CoA hydratase 2, involved in the degradation of even cis-unsaturated fatty acids, gene expression is enhanced during the first 2 days of germination, as well as in senescent leaves.	enoyl-CoA hydratase 2 (ECH2); FUNCTIONS IN: oxidoreductase activity, 3R-hydroxyacyl-CoA dehydratase activity; INVOLVED IN: fatty acid beta-oxidation, unsaturated, even number, metabolic process; LOCATED IN: peroxisome; EXPRESSED IN: 23 plant structures; EXPRESSED DURING: 13 growth stages; CONTAINS InterPro DOMAIN/s: MaoC-like dehydratase (InterPro:IPR002539), Short-chain dehydrogenase/reductase S…		0	0	0	0	0	0.023	0.046	0	0	0	0	0	0	0	0	0	0	0	0	0.007	0	0	0.076		na	na	na	na	na
2	Potri.002G013900		LG_2	812277	816851		2.93	3BT5yOR		Prolyl oligopeptidase family	PROTEASE FAMILY S9A OLIGOPEPTIDASE		Prolyl oligopeptidase.	prolyl oligopeptidase [EC:3.4.21.26]	AT1G76140.1		Prolyl oligopeptidase family protein		Prolyl oligopeptidase family protein; FUNCTIONS IN: serine-type peptidase activity, serine-type endopeptidase activity; INVOLVED IN: proteolysis; LOCATED IN: chloroplast; EXPRESSED IN: 24 plant structures; EXPRESSED DURING: 15 growth stages; CONTAINS InterPro DOMAIN/s: Peptidase S9, prolyl oligopeptidase, catalytic domain (InterPro:IPR001375), Peptidase S9A, oligopeptidase, N-terminal beta-propel…		17.175	17.354	17.809	11.378	7.205	18.857	20.812	13.615	10.37	9.009	10.166	9.197	14.531	15.507	12.662	12.527	11.791	18.499	10.744	17.925	15.537	8.154	300.824		PtpAffx.92678.1.S1_at	10.607	10.9979	11.2452	11.1783
2	Potri.002G014000		LG_2	818712	822547		2.93	3BT5yOR		Prolyl oligopeptidase family	PROTEASE FAMILY S9A OLIGOPEPTIDASE		Prolyl oligopeptidase.	prolyl oligopeptidase [EC:3.4.21.26]	AT1G76140.1		Prolyl oligopeptidase family protein		Prolyl oligopeptidase family protein; FUNCTIONS IN: serine-type peptidase activity, serine-type endopeptidase activity; INVOLVED IN: proteolysis; LOCATED IN: chloroplast; EXPRESSED IN: 24 plant structures; EXPRESSED DURING: 15 growth stages; CONTAINS InterPro DOMAIN/s: Peptidase S9, prolyl oligopeptidase, catalytic domain (InterPro:IPR001375), Peptidase S9A, oligopeptidase, N-terminal beta-propel…		0.585	0.85	0.704	0.145	0.349	1.404	6.454	0.666	0.242	0.54	0.665	0.466	0.404	0.372	0.611	1.038	0.893	1.17	0.808	1.322	1.025	0.376	21.089		PtpAffx.201571.1.S1_at	3.32717	3.27252	3.48053	3.50969
2	Potri.002G014100		LG_2	823952	827283		2.93	3BT5yOR		PRONE (Plant-specific Rop nucleotide exchanger)					AT4G38430.1	ATROPGEF1,ROPGEF1	rho guanyl-nucleotide exchange factor 1	Member of the RopGEF (guanine nucleotide exchange factor) family, containing the novel PRONE domain (plant-specific Rop nucleotide exchanger), which is exclusively active towards members of the Rop subfamily, also known as DUF315). Interacts with ROP1 but the whole protein lacks Rho guanyl-nucleotide exchange factor activity in vitro. The DUF315/PRONE domain is sufficient to confer RopGEF catalyt…	rho guanyl-nucleotide exchange factor 1 (ROPGEF1); CONTAINS InterPro DOMAIN/s: Rop nucleotide exchanger, PRONE (InterPro:IPR005512); BEST Arabidopsis thaliana protein match is: RHO guanyl-nucleotide exchange factor 7 (TAIR:AT5G02010.1); Has 308 Blast hits to 304 proteins in 16 species: Archae - 0; Bacteria - 0; Metazoa - 0; Fungi - 0; Plants - 308; Viruses - 0; Other Eukaryotes - 0 (source: NCBI …		5.929	6.899	8.208	10.603	3.828	4.73	3.654	6.897	8.992	6.081	11.308	8.91	14.824	12.529	10.774	5.901	4.836	2.366	2.635	9.183	11.47	3.836	164.393		na	na	na	na	na
2	Potri.002G014200		LG_2	827265	830065		2.93	3BT5yOR													2.947	2.484	3.602	4.209	7.033	3.255	2.52	1.5	3.499	14.978	10.414	14.215	4.482	3.55	12.084	3.83	3.718	0.587	4.867	15.474	13.104	5.618	137.97		na	na	na	na	na
2	Potri.002G014300		LG_2	841369	845951		2.93	3BT5yOR		Alpha amylase, catalytic domain	ALPHA-AMYLASE	Alpha-amylase	Alpha-amylase.	alpha-amylase [EC:3.2.1.1]	AT1G76130.1	AMY2,ATAMY2	alpha-amylase-like 2	alpha-amylase, putative / 1,4-alpha-D-glucan glucanohydrolase, putative, strong similarity to alpha-amylase GI:7532799 from (Malus x domestica);contains Pfam profile PF00128: Alpha amylase, catalytic domain. Predicted to be secreted based on SignalP analysis.	alpha-amylase-like 2 (AMY2); FUNCTIONS IN: cation binding, catalytic activity, alpha-amylase activity, calcium ion binding; INVOLVED IN: carbohydrate metabolic process, glycogen catabolic process; LOCATED IN: extracellular region; EXPRESSED IN: 25 plant structures; EXPRESSED DURING: 13 growth stages; CONTAINS InterPro DOMAIN/s: Glycoside hydrolase family 13 (InterPro:IPR006046), Alpha-amylase, pl…		0.572	0.935	1.132	4.389	0.502	0.429	0.509	0.316	4.666	0.681	0.835	0.833	1.8	2.108	0.926	4.572	1.821	1.606	2.5	4.926	4.15	2.146	42.354		PtpAffx.161119.1.S1_s_at	9.50022	9.80747	7.54157	6.56628
2	Potri.002G014400		LG_2	849860	851956		2.93	3BT5yOR		tRNA pseudouridine synthase	PSEUDOURIDYLATE SYNTHASE	Pseudouridylate synthase	tRNA pseudouridine(38-40) synthase.	tRNA pseudouridine synthase A [EC:5.4.99.12]	AT1G20370.1		Pseudouridine synthase family protein		Pseudouridine synthase family protein; FUNCTIONS IN: pseudouridine synthase activity; INVOLVED IN: pseudouridine synthesis, RNA modification; LOCATED IN: cellular_component unknown; EXPRESSED IN: 22 plant structures; EXPRESSED DURING: 13 growth stages; CONTAINS InterPro DOMAIN/s: Pseudouridine synthase, catalytic domain (InterPro:IPR020103), Pseudouridine synthase I, TruA, N-terminal (InterPro:IP…		13.96	9.266	10.703	9.449	3.502	3.319	3.241	2.765	17.83	2.448	5.951	5.107	6.874	7.322	4.398	4.971	3.822	4.086	3.804	5.068	4.983	2.614	135.483		PtpAffx.86634.1.S1_s_at	6.60793	7.67445	7.75459	7.43911
2	Potri.002G014500		LG_2	852352	853822		2.93	3BT5yOR		Protein of unknown function (DUF295)	SEL-1-LIKE PROTEIN				AT2G17030.1		F-box family protein with a domain of unknown function (DUF295)		CONTAINS InterPro DOMAIN/s: F-box domain, cyclin-like (InterPro:IPR001810), Protein of unknown function DUF295 (InterPro:IPR005174); BEST Arabidopsis thaliana protein match is: F-box family protein with a domain of unknown function (DUF295) (TAIR:AT2G17036.1); Has 414 Blast hits to 409 proteins in 12 species: Archae - 0; Bacteria - 0; Metazoa - 0; Fungi - 0; Plants - 414; Viruses - 0; Other Eukar…		1.829	2.582	2.257	4.907	2.664	4.469	2.973	9.101	1.954	3.893	4.297	2.701	7.301	8.293	4.204	6.301	6.59	5.956	5.316	6.121	6.037	3.36	103.106		PtpAffx.201575.1.S1_at	8.82036	8.16065	7.75448	8.49541
2	Potri.002G014600		LG_2	855467	856506		2.93	3BT5yOR													0.096	0.078	0.055	0.049	0.023	0.136	0.571	0.118	0.35	0.019	0.038	0.076	0	0.026	0	0	0	0.013	0.064	0.016	0	0.15	1.878		PtpAffx.201576.1.S1_at	4.97762	5.00607	5.30307	5.17573
2	Potri.002G014700		LG_2	858131	859426		2.93	3BT5yOR		Divergent CRAL/TRIO domain	GANGLIOSIDE INDUCED DIFFERENTIATION ASSOCIATED PROTEIN 2-RELATED	Hismacro and SEC14 domain-containing proteins			AT4G35750.1		SEC14 cytosolic factor family protein / phosphoglyceride transfer family protein		SEC14 cytosolic factor family protein / phosphoglyceride transfer family protein; CONTAINS InterPro DOMAIN/s: Cellular retinaldehyde-binding/triple function, C-terminal (InterPro:IPR001251); BEST Arabidopsis thaliana protein match is: SEC14 cytosolic factor family protein / phosphoglyceride transfer family protein (TAIR:AT3G10210.1); Has 1807 Blast hits to 1807 proteins in 277 species: Archae - 0…		3.358	8.391	5.173	13.652	10.584	1.404	8.072	4.947	3.881	15.511	17.518	17.963	33.677	31.623	15.217	36.008	47.884	13.653	44.293	13.629	27.928	17.624	391.99		Ptp.7278.1.S1_at	10.7274	8.37983	7.29575	7.65632
2	Potri.002G014800		LG_2	863513	865588		2.93	3BT5yOR		PPR repeat family	FAMILY NOT NAMED				AT5G40410.1		Tetratricopeptide repeat (TPR)-like superfamily protein		Tetratricopeptide repeat (TPR)-like superfamily protein; CONTAINS InterPro DOMAIN/s: Pentatricopeptide repeat (InterPro:IPR002885); BEST Arabidopsis thaliana protein match is: Pentatricopeptide repeat (PPR) superfamily protein (TAIR:AT1G11290.1); Has 34649 Blast hits to 13101 proteins in 210 species: Archae - 0; Bacteria - 0; Metazoa - 65; Fungi - 34; Plants - 34234; Viruses - 0; Other Eukaryotes…		1.373	1.034	1.306	0.736	1.136	0.491	0.936	0.371	0.95	0.281	0.644	0.518	0.94	0.728	0.606	0.612	0.368	0.595	0.414	0.628	0.545	0.364	15.576		PtpAffx.201577.1.S1_at	5.78585	6.0656	6.14046	5.6832
2	Potri.002G014900		LG_2	869392	871541		2.93	3BT5yOR		Rhodanese-like domain	CTX-RELATED TYPE I TRANSMEMBRANE PROTEIN	Rhodanese-related sulfurtransferase	Thiosulfate sulfurtransferase.		AT4G35770.1	ATSEN1,DIN1,SEN1	Rhodanese/Cell cycle control phosphatase superfamily protein	Senescence-associated gene that is strongly induced by phosphate starvation. Transcripts are differentially regulated at the level of mRNA stability at different times of day. mRNAs are targets of the mRNA degradation pathway mediated by the downstream (DST) instability determinant.	SENESCENCE 1 (SEN1); FUNCTIONS IN: molecular_function unknown; INVOLVED IN: in 6 processes; LOCATED IN: chloroplast; EXPRESSED IN: 22 plant structures; EXPRESSED DURING: 13 growth stages; CONTAINS InterPro DOMAIN/s: Rhodanese-like (InterPro:IPR001763); BEST Arabidopsis thaliana protein match is: sulfurtransferase protein 16 (TAIR:AT5G66040.1); Has 1680 Blast hits to 1680 proteins in 570 species: …		0.072	0.257	0.137	0.036	0	2.462	0.908	1.907	0.018	0.005	0.005	0	0	0	0.006	0.342	0.062	0.037	0.15	0.111	0.163	0.006	6.684		PtpAffx.201578.1.S1_at	10.5984	9.52635	6.47933	5.67494
2	Potri.002G015000		LG_2	872110	873180		2.93	3BT5yOR			FAMILY NOT NAMED				AT3G07860.1		Ubiquitin-like superfamily protein		Ubiquitin-like superfamily protein; BEST Arabidopsis thaliana protein match is: Ubiquitin-like superfamily protein (TAIR:AT5G25340.1); Has 145 Blast hits to 145 proteins in 50 species: Archae - 0; Bacteria - 0; Metazoa - 77; Fungi - 0; Plants - 65; Viruses - 0; Other Eukaryotes - 3 (source: NCBI BLink).		2.479	7.563	1.967	3.01	4.999	1.676	2.695	1.164	5.441	3.088	3.036	3.867	2.724	2.614	3.711	2.395	1.85	1.65	2.722	1.632	1.505	2.025	63.813		PtpAffx.201579.1.S1_at	7.00609	6.38331	5.62482	5.77244
2	Potri.002G015100		LG_2	875720	877295		2.93	3BT5yOR		Glutathione S-transferase, C-terminal domain	GLUTATHIONE S-TRANSFERASE, GST, SUPERFAMILY, GST DOMAIN CONTAINING	Glutathione S-transferase	Glutathione transferase.	glutathione S-transferase [EC:2.5.1.18]	AT3G03190.1	ATGSTF11,ATGSTF6,GSTF11	glutathione S-transferase F11	Encodes glutathione transferase belonging to the phi class of GSTs. Naming convention according to Wagner et al. (2002).	glutathione S-transferase F11 (GSTF11); CONTAINS InterPro DOMAIN/s: Thioredoxin fold (InterPro:IPR012335), Glutathione S-transferase, C-terminal (InterPro:IPR004046), Glutathione S-transferase, C-terminal-like (InterPro:IPR010987), Glutathione S-transferase/chloride channel, C-terminal (InterPro:IPR017933), Glutathione S-transferase, N-terminal (InterPro:IPR004045), Thioredoxin-like fold (InterPr…		440.982	308.325	469.059	217.989	1201.98	51.347	54.323	17.839	367.544	532.761	1077.96	953.047	300.472	237.082	758.483	337.152	346.468	52.896	234.707	98.887	153.364	510.411	8723.08		PtpAffx.17691.1.S1_s_at	13.1169	11.0341	8.95656	8.17045
2	Potri.002G015200		LG_2	879883	881274		2.93	3BT5yOR		Glutathione S-transferase, C-terminal domain	GLUTATHIONE S-TRANSFERASE, GST, SUPERFAMILY, GST DOMAIN CONTAINING	Glutathione S-transferase	Glutathione transferase.	glutathione S-transferase [EC:2.5.1.18]	AT3G03190.1	ATGSTF11,ATGSTF6,GSTF11	glutathione S-transferase F11	Encodes glutathione transferase belonging to the phi class of GSTs. Naming convention according to Wagner et al. (2002).	glutathione S-transferase F11 (GSTF11); CONTAINS InterPro DOMAIN/s: Thioredoxin fold (InterPro:IPR012335), Glutathione S-transferase, C-terminal (InterPro:IPR004046), Glutathione S-transferase, C-terminal-like (InterPro:IPR010987), Glutathione S-transferase/chloride channel, C-terminal (InterPro:IPR017933), Glutathione S-transferase, N-terminal (InterPro:IPR004045), Thioredoxin-like fold (InterPr…		93.213	105.464	88.37	37.9	150.328	39.898	55.559	17.202	23.982	38.058	55.709	59.183	30.876	27.326	50.525	60.194	50.078	30.293	45.708	30.145	28.138	98.685	1216.83		Ptp.7086.1.S1_a_at	11.9742	11.1876	10.92	10.8312
2	Potri.002G015300		LG_2	884889	885862		2.93	3BT5yOR			FAMILY NOT NAMED				AT2G17000.1		Mechanosensitive ion channel family protein		Mechanosensitive ion channel family protein; FUNCTIONS IN: molecular_function unknown; INVOLVED IN: transmembrane transport; LOCATED IN: membrane; EXPRESSED IN: embryo, sepal, pedicel; EXPRESSED DURING: 4 anthesis, C globular stage; CONTAINS InterPro DOMAIN/s: Membrane protein, At2g17000, predicted (InterPro:IPR016688), Mechanosensitive ion channel MscS (InterPro:IPR006685), Like-Sm ribonucleopro…		0.051	0.101	0.099	0.052	0.382	0.027	0.034	0.136	0.019	0.032	0.012	0.087	0.019	0.054	0.09	0.191	0.259	0.416	0.16	0.628	0.427	0.26	3.536		PtpAffx.201580.1.S1_at	4.79734	4.46642	4.61439	4.67333
2	Potri.002G015400		LG_2	886719	894776		2.93	3BT5yOR		Protein tyrosine kinase	SERINE-THREONINE PROTEIN KINASE	Tyrosine kinase specific for activated (GTP-bound) p21cdc42Hs	Dual-specificity kinase.		AT4G38470.1		ACT-like protein tyrosine kinase family protein		ACT-like protein tyrosine kinase family protein; FUNCTIONS IN: protein serine/threonine/tyrosine kinase activity, protein kinase activity; INVOLVED IN: protein amino acid phosphorylation, metabolic process; LOCATED IN: cytosol; EXPRESSED IN: 25 plant structures; EXPRESSED DURING: 15 growth stages; CONTAINS InterPro DOMAIN/s: Serine/threonine-protein kinase domain (InterPro:IPR002290), Amino acid-…		1.019	0.654	0.454	0.199	0.167	0.807	0.687	0.64	0.427	0.539	0.753	0.769	0.253	0.288	0.945	1.287	1.295	2.891	0.691	0.596	0.576	0.341	16.278		PtpAffx.87677.1.S1_at	3.95752	4.55463	4.43717	5.07113
2	Potri.002G015500		LG_2	902353	903756		2.93	3BT5yOR													0.129	0.109	0.281	0.257	0.097	0.143	0.234	0.124	0.089	0.284	0.213	0.288	0.184	0.191	0.414	0.05	0.068	0.002	0.048	0.374	0.328	0.108	4.015		PtpAffx.201581.1.S1_at	4.30691	4.24712	4.33588	3.89468
2	Potri.002G015600		LG_2	908292	908526		2.93	3BT5yOR													0	0	0	0	0	0	0	0	0	0.045	0	0	0	0	0	0	0	0	0	0	0	0	0.045		na	na	na	na	na
2	Potri.002G015700		LG_2	910423	911531		2.93	3BT5yOR		F-box-like	SEL-1-LIKE PROTEIN				AT2G17030.1		F-box family protein with a domain of unknown function (DUF295)		CONTAINS InterPro DOMAIN/s: F-box domain, cyclin-like (InterPro:IPR001810), Protein of unknown function DUF295 (InterPro:IPR005174); BEST Arabidopsis thaliana protein match is: F-box family protein with a domain of unknown function (DUF295) (TAIR:AT2G17036.1); Has 414 Blast hits to 409 proteins in 12 species: Archae - 0; Bacteria - 0; Metazoa - 0; Fungi - 0; Plants - 414; Viruses - 0; Other Eukar…		0	0	0	0	0	0	0	0	0	0	0	0	0	0	0	0	0	0	0	0	0	0	0		PtpAffx.201582.1.S1_at	3.7941	3.89919	4.18175	3.78521
2	Potri.002G015800		LG_2	915909	917188		2.93	3BT5yOR		Pyridoxal-dependent decarboxylase, C-terminal sheet domain	ARGININE/DIAMINOPIMELATE/ORNITHINE DECARBOXYLASE	Ornithine decarboxylase	Ornithine decarboxylase.	ornithine decarboxylase [EC:4.1.1.17]	AT5G11880.1		Pyridoxal-dependent decarboxylase family protein		Pyridoxal-dependent decarboxylase family protein; FUNCTIONS IN: diaminopimelate decarboxylase activity; INVOLVED IN: lysine biosynthetic process via diaminopimelate; LOCATED IN: chloroplast; EXPRESSED IN: guard cell, cultured cell; CONTAINS InterPro DOMAIN/s: Alanine racemase/group IV decarboxylase, C-terminal (InterPro:IPR009006), Ornithine/DAP/Arg decarboxylase (InterPro:IPR000183), Orn/DAP/Arg…		0	0	0	0	0	0	0	0	0	0	0	0	0	0	0	0	0	0	0	0	0	0	0		PtpAffx.201583.1.S1_at	3.76789	3.86748	3.96443	3.80227
2	Potri.002G015900		LG_2	919808	921221		2.93	3BT5yOR		DNL zinc finger	UNCHARACTERIZED				AT5G27280.1		Zim17-type zinc finger protein		Zim17-type zinc finger protein; FUNCTIONS IN: molecular_function unknown; INVOLVED IN: biological_process unknown; LOCATED IN: chloroplast; EXPRESSED IN: 22 plant structures; EXPRESSED DURING: 13 growth stages; CONTAINS InterPro DOMAIN/s: Zinc finger, Zim17-type (InterPro:IPR007853); BEST Arabidopsis thaliana protein match is: Zim17-type zinc finger protein (TAIR:AT1G68730.1); Has 1807 Blast hits…		0.986	1.348	1.137	3.151	1.239	2.356	1.135	2.038	2.643	2.61	2.395	2.01	2.675	3.297	1.695	2.642	2.698	1.963	2.307	2.712	3.27	2.535	48.842		PtpAffx.51731.1.S1_at	8.54025	7.75117	6.71302	7.63834
2	Potri.002G016000		LG_2	924026	925050		2.93	3BT5yOR		Copper binding proteins, plastocyanin/azurin family					AT1G76100.1	PETE1	plastocyanin 1	One of two Arabidopsis plastocyanin genes. Expressed at 1/10th level of PETE2. Does not respond to increased copper levels and is thought to be the isoform that participates in electron transport under copper-limiting conditions. Mutation of this gene does not have obvious effect on photosynthesis.	plastocyanin 1 (PETE1); FUNCTIONS IN: electron carrier activity, copper ion binding; LOCATED IN: thylakoid, thylakoid lumen, chloroplast thylakoid lumen, chloroplast; EXPRESSED IN: 22 plant structures; EXPRESSED DURING: 13 growth stages; CONTAINS InterPro DOMAIN/s: Blue (type 1) copper protein (InterPro:IPR001235), Cupredoxin (InterPro:IPR008972), Plastocyanin (InterPro:IPR002387), Blue (type 1) …		172.481	174.802	144.178	104.315	676.072	51.031	58.91	40.851	24.017	578.962	285.508	415.22	54.461	52.482	232.761	1.607	1.257	1.82	2.6	89.828	82.286	588.112	3833.56		PtpAffx.4238.1.S1_at	12.4508	9.71107	8.56324	9.17502
2	Potri.002G016100		LG_2	925137	930355		2.93	3BT5yOR		Phospholipase D Active site motif	PHOSPHOLIPASE D		Phospholipase D.	phospholipase D [EC:3.1.4.4]	AT4G35790.2	ATPLDDELTA,PLDDELTA	phospholipase D delta	Encodes a protein with phospholipase D activity. Involved in phospolipase metabolism. Mutants are affected in hydrogen peroxide mediated cell death.	ARABIDOPSIS THALIANA PHOSPHOLIPASE D DELTA (ATPLDDELTA); FUNCTIONS IN: phospholipase D activity; INVOLVED IN: response to water deprivation, response to cold, hyperosmotic salinity response, phosphatidic acid metabolic process, programmed cell death; LOCATED IN: microtubule cytoskeleton, plasma membrane, vacuole, membrane; EXPRESSED IN: 31 plant structures; EXPRESSED DURING: 15 growth stages; CON…		0.281	0.5	0.68	0.549	0.031	3.233	2.491	3.483	0.446	0.05	0.048	0.075	0.264	0.304	0.049	0.322	0.415	1.185	0.974	0.063	0.053	0.063	15.559		na	na	na	na	na
2	Potri.002G016200		LG_2	932814	940863		2.93	3BT5yOR		Major Facilitator Superfamily		Predicted transporter ADD1 (major facilitator superfamily)			AT2G16980.2		Major facilitator superfamily protein		Major facilitator superfamily protein; FUNCTIONS IN: tetracycline transporter activity; INVOLVED IN: response to antibiotic, tetracycline transport, transmembrane transport; LOCATED IN: endomembrane system, integral to membrane; EXPRESSED IN: 6 plant structures; EXPRESSED DURING: L mature pollen stage, 4 anthesis; CONTAINS InterPro DOMAIN/s: Tetracycline resistance protein, TetA (InterPro:IPR0019…		0.928	1.473	1.096	1.669	0.429	2.875	2.917	2.074	0.44	0.549	0.315	0.489	2.234	2.08	0.492	1.698	2.341	4.245	1.24	2.606	2.225	0.466	34.881		PtpAffx.8266.2.S1_a_at	9.66192	8.91207	7.84525	7.97617
2	Potri.002G016300		LG_2	952989	955169		2.93	3BT5yOR		Methyltransferase domain	METHYLTRANSFERASE	SAM-dependent methyltransferases	24-methylenesterol C-methyltransferase.	24-methylenesterol C-methyltransferase [EC:2.1.1.143]	AT1G20330.1	CVP1,FRL1,SMT2	sterol methyltransferase 2	Encodes a sterol-C24-methyltransferases involved in sterol biosynthesis. Mutants display altered sterol composition, serrated petals and sepals and altered cotyledon vascular patterning as well as ectopic endoreduplication. This suggests that suppression of endoreduplication is important for petal morphogenesis and that normal sterol composition is required for this suppression.	sterol methyltransferase 2 (SMT2); FUNCTIONS IN: S-adenosylmethionine-dependent methyltransferase activity; INVOLVED IN: xylem and phloem pattern formation, negative regulation of DNA endoreduplication, multidimensional cell growth, sterol biosynthetic process, pattern specification process; LOCATED IN: endoplasmic reticulum; EXPRESSED IN: 30 plant structures; EXPRESSED DURING: 14 growth stages; …		134.963	102.096	120.098	137.317	78.106	61.388	87.127	68.432	46.132	108.416	94.662	110.255	118.244	93.429	84.956	85.006	73.207	114.348	60.381	61.411	62.881	56.692	1959.55		PtpAffx.3757.3.A1_a_at	10.7532	11.0985	11.0267	11.078
2	Potri.002G016400		LG_2	957319	958407		2.93	3BT5yOR		Thioredoxin	THIOREDOXIN	Thioredoxin	Peptide-N(4)-(N-acetyl-beta-glucosaminyl)asparagine amidase.		AT1G76080.1	ATCDSP32,CDSP32	chloroplastic drought-induced stress protein of 32 kD	Encodes a thioredoxin localized in chloroplast stroma. Known as CDSP32 (CHLOROPLASTIC DROUGHT-INDUCED STRESS PROTEIN OF 32 KD).	chloroplastic drought-induced stress protein of 32 kD (CDSP32); INVOLVED IN: cell redox homeostasis; LOCATED IN: chloroplast stroma, chloroplast, chloroplast envelope; EXPRESSED IN: 23 plant structures; EXPRESSED DURING: 14 growth stages; CONTAINS InterPro DOMAIN/s: Thioredoxin fold (InterPro:IPR012335), Thioredoxin, core (InterPro:IPR015467), Thioredoxin domain (InterPro:IPR013766), Thioredoxin-…		0	0.023	0.035	0	0.353	0	0	0	0	0.172	0.01	0.067	0	0	0.023	0	0	0	0	0.007	0	0.518	1.208		na	na	na	na	na
2	Potri.002G016500		LG_2	961589	962848		2.93	3BT5yOR							AT1G76070.1				unknown protein; FUNCTIONS IN: molecular_function unknown; INVOLVED IN: biological_process unknown; LOCATED IN: plasma membrane; EXPRESSED IN: 8 plant structures; EXPRESSED DURING: LP.04 four leaves visible, 4 anthesis, petal differentiation and expansion stage; BEST Arabidopsis thaliana protein match is: unknown protein (TAIR:AT1G20310.1); Has 66 Blast hits to 66 proteins in 15 species: Archae -…		1.93	4.404	3.52	0.311	0.423	2.986	4.402	73.009	1.626	1.531	0.383	0.438	0.441	0.189	0.361	2.847	4.319	3.548	6.87	5.096	2.267	2.005	122.906		PtpAffx.201584.1.S1_s_at	6.53126	6.28864	5.99587	9.27978
2	Potri.002G016600		LG_2	965144	966562		2.93	3BT5yOR		Complex 1 protein (LYR family)	PROTEIN C6ORF149				AT1G76060.1	EMB1793	LYR family of Fe/S cluster biogenesis protein	mutant has Embryo defect	EMBRYO DEFECTIVE 1793 (EMB1793); FUNCTIONS IN: catalytic activity; LOCATED IN: mitochondrion; EXPRESSED IN: 24 plant structures; EXPRESSED DURING: 14 growth stages; CONTAINS InterPro DOMAIN/s: Complex 1 LYR protein (InterPro:IPR008011); Has 47 Blast hits to 47 proteins in 26 species: Archae - 0; Bacteria - 0; Metazoa - 0; Fungi - 0; Plants - 34; Viruses - 0; Other Eukaryotes - 13 (source: NCBI BL…		4.577	4.925	5.341	5.865	5.507	7.786	5.646	7.805	4.729	4.505	5.639	5.892	4.242	4.413	3.223	3.934	3.049	3.016	3.503	3.946	4.623	4.092	106.258		PtpAffx.56451.1.A1_at	7.68783	7.23274	6.99801	8.14662
2	Potri.002G016700		LG_2	967323	969110		2.93	3BT5yOR			PROLYL 4-HYDROXYLASE ALPHA SUBUNIT		Procollagen-proline dioxygenase.	prolyl 4-hydroxylase [EC:1.14.11.2]	AT1G20270.1		2-oxoglutarate (2OG) and Fe(II)-dependent oxygenase superfamily protein		2-oxoglutarate (2OG) and Fe(II)-dependent oxygenase superfamily protein; FUNCTIONS IN: oxidoreductase activity, acting on paired donors, with incorporation or reduction of molecular oxygen, 2-oxoglutarate as one donor, and incorporation of one atom each of oxygen into both donors, oxidoreductase activity, oxidoreductase activity, acting on paired donors, with incorporation or reduction of molecul…		0.787	0.717	0.528	0.946	0.346	3.607	4.029	1.662	0.539	0.396	0.342	0.226	0.651	0.725	0.442	0.64	0.373	0.231	0.278	0.577	0.341	0.233	18.616		PtpAffx.201585.1.S1_at	4.07774	4.38343	4.29557	4.52364
2	Potri.002G016800		LG_2	970096	973291		2.93	3BT5yOR		S4 domain	CYTOSINE DEAMINASE	RNA pseudouridylate synthases	23S rRNA pseudouridine(1911/1915/1917) synthase.		AT1G76050.2		Pseudouridine synthase family protein		Pseudouridine synthase family protein; FUNCTIONS IN: pseudouridine synthase activity; INVOLVED IN: pseudouridine synthesis, RNA modification; LOCATED IN: chloroplast; EXPRESSED IN: shoot, leaf lamina base, stem, embryo, leaf whorl; EXPRESSED DURING: D bilateral stage; CONTAINS InterPro DOMAIN/s: Pseudouridine synthase, RluC/RluD (InterPro:IPR006225), Pseudouridine synthase, catalytic domain (Inte…		3.45	2.92	3.947	4.124	7.318	2.408	3.082	2.392	4.717	2.549	3.655	3.255	3.776	3.451	3.111	3.232	3.167	2.687	3.72	2.74	3.161	3.733	76.595		PtpAffx.133095.1.S1_at	5.10808	4.39485	4.03935	4.33542
2	Potri.002G016900		LG_2	978672	983017		2.93	3BT5yOR		PCI domain	EUKARYOTIC TRANSLATION INITATION FACTOR 3, SUBUNIT 8 (EIF3S8)-RELATED			translation initiation factor eIF-3 subunit 8	AT3G56150.2	ATEIF3C-1,ATTIF3C1,EIF3C,EIF3C-1,TIF3C1	eukaryotic translation initiation factor 3C	member of eIF3c - eukaryotic initiation factor 3c	eukaryotic translation initiation factor 3C (EIF3C); FUNCTIONS IN: translation initiation factor activity; INVOLVED IN: translational initiation; LOCATED IN: cytosol, nucleus; EXPRESSED IN: 25 plant structures; EXPRESSED DURING: 15 growth stages; CONTAINS InterPro DOMAIN/s: Winged helix-turn-helix transcription repressor DNA-binding (InterPro:IPR011991), Proteasome component (PCI) domain (InterPr…		52.868	45.657	44.778	37.823	32.172	26.729	32.389	16.878	46.575	23.009	31.648	32.465	42.49	40.962	38.911	36.478	35.029	43.165	32.117	32.014	29.684	33.578	787.419		PtpAffx.50341.1.A1_at	6.24824	6.7508	7.61872	6.69126
2	Potri.002G017000		LG_2	986409	990224		2.93	3BT5yOR		EF-hand domain pair	SERINE/THREONINE-PROTEIN KINASE	Ca2+/calmodulin-dependent protein kinase, EF-Hand protein superfamily	Non-specific serine/threonine protein kinase.	calcium-dependent protein kinase [EC:2.7.11.1]	AT1G76040.2	CPK29	calcium-dependent protein kinase 29	member of Calcium Dependent Protein Kinase	calcium-dependent protein kinase 29 (CPK29); FUNCTIONS IN: in 6 functions; INVOLVED IN: protein amino acid phosphorylation; LOCATED IN: nucleus, plasma membrane, cytoplasm; EXPRESSED IN: 23 plant structures; EXPRESSED DURING: 13 growth stages; CONTAINS InterPro DOMAIN/s: Protein kinase, ATP binding site (InterPro:IPR017441), EF-Hand 1, calcium-binding site (InterPro:IPR018247), Serine/threonine-p…		0.783	1.02	1.354	0.36	0.642	1.075	0.84	3.249	0.176	0.778	0.316	0.503	0.306	0.333	0.721	2.081	3.786	2.843	2.511	3.869	2.546	1.383	31.475		PtpAffx.138708.1.A1_at	3.56726	3.95362	3.20597	3.11755
2	Potri.002G017100		LG_2	993297	993942		2.93	3BT5yOR		Ring finger domain	RING FINGER DOMAIN-CONTAINING				AT2G17730.1	NIP2	NEP-interacting protein 2	Intrinsic thylakoid membrane protein that fixes RPOTmp on the stromal side of the thylakoid membrane.	NEP-interacting protein 2 (NIP2); CONTAINS InterPro DOMAIN/s: Zinc finger, RING-type (InterPro:IPR001841); BEST Arabidopsis thaliana protein match is: RING/U-box superfamily protein (TAIR:AT4G35840.1); Has 9242 Blast hits to 9216 proteins in 266 species: Archae - 0; Bacteria - 2; Metazoa - 2260; Fungi - 688; Plants - 5081; Viruses - 18; Other Eukaryotes - 1193 (source: NCBI BLink).		0	0	0	0	0	0.046	0	0	0	0	0	0	0	0	0	0	0	0	0	0	0	0	0.046		PtpAffx.201586.1.S1_at	4.14235	3.9915	4.80575	4.36089
2	Potri.002G017200		LG_2	995127	1000983		2.93	3BT5yOR		Thioredoxin-like	THIOREDOXIN	Thioredoxin, nucleoredoxin and related proteins	Protein-disulfide reductase.		AT1G60420.1		DC1 domain-containing protein	Reduce transmission through pollen.	DC1 domain-containing protein; FUNCTIONS IN: oxidoreductase activity, antioxidant activity; INVOLVED IN: response to cadmium ion, pollen tube growth, pollen tube guidance; LOCATED IN: cellular_component unknown; EXPRESSED IN: 25 plant structures; EXPRESSED DURING: 15 growth stages; CONTAINS InterPro DOMAIN/s: Thioredoxin fold (InterPro:IPR012335), Alkyl hydroperoxide reductase/ Thiol specific ant…		0.044	0.01	0.005	0.465	0.01	0.201	0.055	0.535	0.161	0.038	0.021	0.038	0.426	0.453	0.04	0.167	0.095	0.011	0.103	0.033	0.189	0.543	3.643		PtpAffx.11539.1.A1_at	3.96012	3.63588	3.62638	3.79015
2	Potri.002G017300		LG_2	998231	998804		2.93	3BT5yOR													0	0	0	0	0	0	0	0	0	0	0	0	0	0	0	0	0	0	0	0	0	0	0		na	na	na	na	na
2	Potri.002G017400		LG_2	1014203	1015294		2.93	3BT5yOR		Ring finger domain	RING FINGER DOMAIN-CONTAINING				AT5G42200.1		RING/U-box superfamily protein		RING/U-box superfamily protein; CONTAINS InterPro DOMAIN/s: Zinc finger, RING-type (InterPro:IPR001841), Zinc finger, C3HC4 RING-type (InterPro:IPR018957); BEST Arabidopsis thaliana protein match is: RING/U-box superfamily protein (TAIR:AT1G49220.1); Has 1807 Blast hits to 1807 proteins in 277 species: Archae - 0; Bacteria - 0; Metazoa - 736; Fungi - 347; Plants - 385; Viruses - 0; Other Eukaryot…		0.419	0.22	1.043	0.622	0.416	0.716	0.849	1.093	0.727	0.811	0.678	0.669	0.25	0.276	0.795	5.346	5.737	3.429	3.392	13.883	9.559	1.463	52.393		PtpAffx.66132.1.S1_a_at	10.6781	9.98279	8.2888	7.37644
2	Potri.002G017500		LG_2	1018635	1020864		2.93	3BT5yOR		Thioredoxin					AT1G20225.1		Thioredoxin superfamily protein		Thioredoxin superfamily protein; FUNCTIONS IN: molecular_function unknown; INVOLVED IN: biological_process unknown; LOCATED IN: vacuole; CONTAINS InterPro DOMAIN/s: Thioredoxin-like fold (InterPro:IPR012336); BEST Arabidopsis thaliana protein match is: Thioredoxin superfamily protein (TAIR:AT1G76020.1); Has 208 Blast hits to 204 proteins in 76 species: Archae - 0; Bacteria - 103; Metazoa - 14; Fu…		0.015	0.214	0.095	0.065	0.011	0.049	0.054	0.014	0.446	0.009	0.005	0.018	0.04	0.012	0	0.012	0.03	0.069	0.007	0.28	0.276	0.078	1.799		PtpAffx.7234.1.S1_at	8.02332	4.23483	4.28891	4.32423
2	Potri.002G017600		LG_2	1025574	1029663		2.93	3BT5yOR		Alba	RIBONUCLEASE P 25KDA SUBUNIT-RELATED	Uncharacterized conserved protein			AT1G76010.1		Alba DNA/RNA-binding protein		Alba DNA/RNA-binding protein; FUNCTIONS IN: nucleic acid binding; INVOLVED IN: biological_process unknown; LOCATED IN: cellular_component unknown; EXPRESSED IN: 25 plant structures; EXPRESSED DURING: 15 growth stages; CONTAINS InterPro DOMAIN/s: Alba, DNA/RNA-binding protein (InterPro:IPR002775); BEST Arabidopsis thaliana protein match is: Alba DNA/RNA-binding protein (TAIR:AT1G20220.1); Has 8292…		1.649	1.513	1.369	2.621	1.974	1.119	1.47	0.818	4.073	1.612	2.983	2.527	2.562	2.592	2.505	1.862	1.366	1.714	2.195	1.524	1.802	1.434	43.284		PtpAffx.13117.1.A1_at	11.0657	11.3171	11.2604	10.8637
2	Potri.002G017700		LG_2	1030837	1033650		2.93	3BT5yOR		Proteasome regulatory subunit C-terminal	26S PROTEASOME NON-ATPASE REGULATORY SUBUNIT 3/COP9 SIGNALOSOME COMPLEX SUBUNIT 3	26S proteasome regulatory complex, subunit RPN3/PSMD3		26S proteasome regulatory subunit N3	AT1G20200.1	EMB2719,HAP15	PAM domain (PCI/PINT associated module) protein		EMBRYO DEFECTIVE 2719 (EMB2719); FUNCTIONS IN: enzyme regulator activity; INVOLVED IN: ubiquitin-dependent protein catabolic process, embryo development ending in seed dormancy; LOCATED IN: proteasome complex, plasma membrane, proteasome regulatory particle, lid subcomplex; EXPRESSED IN: 24 plant structures; EXPRESSED DURING: 13 growth stages; CONTAINS InterPro DOMAIN/s: Proteasome component (PCI…		0.115	0.236	0.118	0.063	0.075	0.499	1.617	0.264	0.339	0.041	0.008	0.02	0.035	0.028	0.004	0.03	0.029	0.044	0.07	0.039	0.019	0.035	3.728		PtpAffx.201587.1.S1_at	3.9474	3.98491	4.22514	4.36134
2	Potri.002G017800		LG_2	1035132	1036750		2.93	3BT5yOR		Proteasome regulatory subunit C-terminal	26S PROTEASOME NON-ATPASE REGULATORY SUBUNIT 3/COP9 SIGNALOSOME COMPLEX SUBUNIT 3			26S proteasome regulatory subunit N3	AT1G75990.1		PAM domain (PCI/PINT associated module) protein		PAM domain (PCI/PINT associated module) protein; FUNCTIONS IN: enzyme regulator activity; INVOLVED IN: protein catabolic process, ubiquitin-dependent protein catabolic process; LOCATED IN: proteasome complex, plasma membrane, proteasome regulatory particle, lid subcomplex, membrane; EXPRESSED IN: 23 plant structures; EXPRESSED DURING: 13 growth stages; CONTAINS InterPro DOMAIN/s: Proteasome compo…		0.01	0.05	0.012	0.039	0	0.722	0.841	0.11	0.014	0	0	0	0.009	0	0.008	0	0.007	0.018	0.029	0	0	0	1.869		PtpAffx.221931.1.S1_at	3.56774	3.47097	3.70054	3.62262
2	Potri.002G017900		LG_2	1040326	1041785		2.93	3BT5yOR		Rare lipoprotein A (RlpA)-like double-psi beta-barrel	FAMILY NOT NAMED				AT1G20190.1	ATEXP11,ATEXPA11,ATHEXP ALPHA 1.14,EXP11,EXPA11	expansin 11	member of Alpha-Expansin Gene Family. Naming convention from the Expansin Working Group (Kende et al, 2004. Plant Mol Bio)	expansin 11 (EXPA11); INVOLVED IN: plant-type cell wall modification involved in multidimensional cell growth, unidimensional cell growth, plant-type cell wall loosening; LOCATED IN: cell wall; EXPRESSED IN: 14 plant structures; EXPRESSED DURING: 9 growth stages; CONTAINS InterPro DOMAIN/s: Barwin-related endoglucanase (InterPro:IPR009009), Pollen allergen, N-terminal (InterPro:IPR014734), Expans…		1.632	0.396	0.839	0	0.065	53.7	34.254	12.183	0.026	0.098	0.031	0.039	0	0.018	0.076	4.186	19.287	27.036	28.383	0.186	0.111	0.068	182.614		na	na	na	na	na
2	Potri.002G018000		LG_2	1044484	1046017		2.93	3BT5yOR		Peroxidase	FAMILY NOT NAMED		Peroxidase.	peroxidase [EC:1.11.1.7]	AT5G42180.1		Peroxidase superfamily protein		Peroxidase superfamily protein; FUNCTIONS IN: peroxidase activity, heme binding; INVOLVED IN: oxidation reduction, response to oxidative stress; LOCATED IN: plant-type cell wall; EXPRESSED IN: 10 plant structures; EXPRESSED DURING: 4 anthesis, C globular stage, petal differentiation and expansion stage; CONTAINS InterPro DOMAIN/s: Haem peroxidase (InterPro:IPR010255), Plant peroxidase (InterPro:I…		176.176	26.694	38.913	0.041	0	3.422	5.922	0.269	0.015	0.02	0.057	0.018	0.034	0.104	0.033	10.912	18.821	24.919	14.398	6.401	2.152	2.71	332.031		PtpAffx.48031.1.S1_at	7.8206	9.07811	7.33014	6.31209
2	Potri.002G018100		LG_2	1046660	1049116		2.93	3BT5yOR		Glycine cleavage H-protein	UNCHARACTERIZED	Predicted glycine cleavage system H protein			AT1G75980.1		Single hybrid motif superfamily protein		Single hybrid motif superfamily protein; FUNCTIONS IN: molecular_function unknown; INVOLVED IN: glycine catabolic process; LOCATED IN: mitochondrion, glycine cleavage complex; EXPRESSED IN: 22 plant structures; EXPRESSED DURING: 13 growth stages; CONTAINS InterPro DOMAIN/s: Single hybrid motif (InterPro:IPR011053), Glycine cleavage H-protein (InterPro:IPR002930); Has 205 Blast hits to 205 protein…		1.698	2.093	2.09	3.15	1.249	1.476	2.34	1.219	4.138	1.775	2.34	1.963	2.931	3.116	1.75	6.119	6.436	4.083	7.004	3.081	3.474	2.298	65.823		PtpAffx.33375.3.S1_a_at	7.61516	7.45188	6.57612	7.13993
2	Potri.002G018200		LG_2	1049343	1050995		2.93	3BT5yOR		Protein of unknown function (DUF677)	FAMILY NOT NAMED				AT1G20180.1		Protein of unknown function (DUF677)		Protein of unknown function (DUF677); CONTAINS InterPro DOMAIN/s: Protein of unknown function DUF677 (InterPro:IPR007749); BEST Arabidopsis thaliana protein match is: Protein of unknown function (DUF677) (TAIR:AT3G49070.1); Has 186 Blast hits to 186 proteins in 11 species: Archae - 0; Bacteria - 0; Metazoa - 0; Fungi - 0; Plants - 186; Viruses - 0; Other Eukaryotes - 0 (source: NCBI BLink).		0.083	1.36	0.498	0.072	0.014	2.332	0.84	8.994	0.139	0.018	0.012	0.034	0.045	0.016	0.007	0.358	0.254	0.308	0.259	0.02	0.09	0.032	15.785		PtpAffx.201589.1.S1_at	3.52664	3.77649	3.49487	3.38507
2	Potri.002G018300		LG_2	1054274	1057047		2.93	3BT5yOR		Zinc-binding dehydrogenase	ALCOHOL DEHYDROGENASE RELATED	Alcohol dehydrogenase, class V		cinnamyl-alcohol dehydrogenase [EC:1.1.1.195]	AT4G39330.1	ATCAD9,CAD9	cinnamyl alcohol dehydrogenase 9		cinnamyl alcohol dehydrogenase 9 (CAD9); FUNCTIONS IN: oxidoreductase activity, zinc ion binding; INVOLVED IN: oxidation reduction; LOCATED IN: apoplast; EXPRESSED IN: 25 plant structures; EXPRESSED DURING: 15 growth stages; CONTAINS InterPro DOMAIN/s: GroES-like (InterPro:IPR011032), Polyketide synthase, enoylreductase (InterPro:IPR020843), Alcohol dehydrogenase, zinc-containing, conserved site …		15.806	7.473	8.675	24.151	25.015	5.808	6.964	1.415	4.289	23.077	24.618	26.137	20.945	18.057	22.433	6.44	5.584	3.483	5.645	11.566	15.954	7.508	291.043		PtpAffx.3594.1.S1_at	11.1724	10.3655	8.50427	6.91416
2	Potri.002G018400		LG_2	1059558	1061330		2.93	3BT5yOR			CAMP-RESPONSE ELEMENT BINDING PROTEIN-RELATED				AT2G17770.1	ATBZIP27,BZIP27,FDP	basic region/leucine zipper motif 27	Encodes a paralog of bZIP transcription factor FD. This protein interacts with FD and FT.	basic region/leucine zipper motif 27 (BZIP27); CONTAINS InterPro DOMAIN/s: Basic-leucine zipper (bZIP) transcription factor (InterPro:IPR004827), bZIP transcription factor, bZIP-1 (InterPro:IPR011616); BEST Arabidopsis thaliana protein match is: Basic-leucine zipper (bZIP) transcription factor family protein (TAIR:AT4G35900.1); Has 164 Blast hits to 164 proteins in 25 species: Archae - 0; Bacteri…		3.324	2.384	2.669	39.047	0.834	0.386	1.097	0.652	51.691	1.052	3.495	1.884	23.508	28.04	2.129	24.309	33.604	13.631	17.099	7.455	13.742	5.681	277.713		PtpAffx.24328.3.A1_a_at	8.465	8.26633	7.58421	7.28138
2	Potri.002G018500		LG_2	1066556	1070528		2.93	3BT5yOR		Peptidase inhibitor I9	PROPROTEIN CONVERTASE SUBTILISIN/KEXIN		Tripeptidyl-peptidase II.		AT1G20160.1	ATSBT5.2	Subtilisin-like serine endopeptidase family protein		ATSBT5.2; FUNCTIONS IN: identical protein binding, serine-type endopeptidase activity; INVOLVED IN: proteolysis, negative regulation of catalytic activity; LOCATED IN: apoplast; EXPRESSED IN: 24 plant structures; EXPRESSED DURING: 12 growth stages; CONTAINS InterPro DOMAIN/s: Protease-associated PA (InterPro:IPR003137), Proteinase inhibitor, propeptide (InterPro:IPR009020), Peptidase S8/S53, subt…		1.279	1.388	2.051	1.026	0.077	0.254	0.709	1.24	0.066	0.075	0.253	0.176	0.673	0.633	0.124	0.631	2.11	4.035	1.635	1.615	3.241	0.327	23.618		PtpAffx.224225.1.S1_at	4.10802	4.5938	4.45285	4.02747
2	Potri.002G018600		LG_2	1072054	1075914		2.93	3BT5yOR		PA domain	PROPROTEIN CONVERTASE SUBTILISIN/KEXIN		Tripeptidyl-peptidase II.		AT1G20160.2	ATSBT5.2	Subtilisin-like serine endopeptidase family protein		ATSBT5.2; FUNCTIONS IN: identical protein binding, serine-type endopeptidase activity; INVOLVED IN: proteolysis, negative regulation of catalytic activity; LOCATED IN: apoplast; EXPRESSED IN: 24 plant structures; EXPRESSED DURING: 12 growth stages; CONTAINS InterPro DOMAIN/s: Protease-associated PA (InterPro:IPR003137), Peptidase S8/S53, subtilisin/kexin/sedolisin (InterPro:IPR000209), Peptidase …		1.173	2.252	1.993	0.491	0.35	2.35	2.913	0.132	0.095	0.699	0.562	0.768	0.108	0.153	0.678	10.313	7.155	3.133	10.862	3.619	2.803	0.818	53.42		PtpAffx.201590.1.S1_at	3.12294	3.96506	3.96804	3.87698
2	Potri.002G018700		LG_2	1075986	1077226		2.93	3BT5yOR		Skp1 family, tetramerisation domain	SKP1	SCF ubiquitin ligase, Skp1 component		S-phase kinase-associated protein 1	AT5G42190.1	ASK2,SKP1B	E3 ubiquitin ligase SCF complex subunit SKP1/ASK1 family protein	Similar to SKP1 in yeast and humans which are involved in mitotic cell cycle control and ubiquitin mediated proteolysis.	E3 ubiquitin ligase SCF complex subunit SKP1/ASK1 family protein; CONTAINS InterPro DOMAIN/s: E3 ubiquitin ligase, SCF complex, Skp subunit (InterPro:IPR016897), SKP1 component, dimerisation (InterPro:IPR016072), SKP1 component (InterPro:IPR001232), BTB/POZ fold (InterPro:IPR011333), SKP1 component, POZ (InterPro:IPR016073); BEST Arabidopsis thaliana protein match is: S phase kinase-associated pr…		22.594	25.342	26.673	35.785	18.743	33.921	29.426	30.773	55.896	31.206	45.167	35.29	29.796	32.246	27.656	47.671	52.205	37.601	59.432	46.387	46.286	34.254	804.35		PtpAffx.32590.2.A1_s_at	12.8147	12.8209	12.5501	12.6151
2	Potri.002G018800		LG_2	1081832	1084197		2.93	3BT5yOR		GDSL-like Lipase/Acylhydrolase	ZINC FINGER FYVE DOMAIN CONTAINING PROTEIN		Triacylglycerol lipase.		AT1G75900.1		GDSL-like Lipase/Acylhydrolase superfamily protein		GDSL-like Lipase/Acylhydrolase superfamily protein; CONTAINS InterPro DOMAIN/s: Lipase, GDSL, active site (InterPro:IPR008265), Lipase, GDSL (InterPro:IPR001087); BEST Arabidopsis thaliana protein match is: SGNH hydrolase-type esterase superfamily protein (TAIR:AT1G75880.2); Has 3444 Blast hits to 3405 proteins in 204 species: Archae - 0; Bacteria - 282; Metazoa - 0; Fungi - 26; Plants - 3125; Vi…		17.869	23.901	22.471	5.644	2.364	50.106	69.806	10.314	0.008	10.122	10.389	7.246	4.312	3.688	9.634	0.037	0.178	0.197	0.051	65.041	37.292	6.428	357.098		PtpAffx.201591.1.S1_at	7.55562	5.76576	5.26693	6.20287
2	Potri.002G018900		LG_2	1088340	1094410		2.93	3BT5yOR		FYVE zinc finger	ZINC FINGER FYVE DOMAIN CONTAINING PROTEIN				AT1G20110.1		RING/FYVE/PHD zinc finger superfamily protein		RING/FYVE/PHD zinc finger superfamily protein; FUNCTIONS IN: phosphoinositide binding; INVOLVED IN: signal transduction; EXPRESSED IN: 24 plant structures; EXPRESSED DURING: 15 growth stages; CONTAINS InterPro DOMAIN/s: Zinc finger, FYVE-type (InterPro:IPR000306), Zinc finger, FYVE-related (InterPro:IPR017455), Zinc finger, FYVE/PHD-type (InterPro:IPR011011); BEST Arabidopsis thaliana protein mat…		12.892	13.848	14.7	10.833	9.829	16.402	14.716	18.453	13.018	12.764	12.116	12.273	13.565	14.225	13.033	17.538	18.152	17.544	12.855	17.942	16.88	13.404	316.982		Ptp.751.2.S1_at	6.93325	8.05934	8.28856	8.66358
2	Potri.002G019000		LG_2	1098503	1100279		2.93	3BT5yOR			INHIBITOR OF APOPTOSIS				AT4G35070.1		SBP (S-ribonuclease binding protein) family protein		SBP (S-ribonuclease binding protein) family protein; CONTAINS InterPro DOMAIN/s: S-ribonuclease binding protein, SBP1, pollen (InterPro:IPR017066); BEST Arabidopsis thaliana protein match is: S-ribonuclease binding protein 1 (TAIR:AT1G45976.1); Has 975 Blast hits to 929 proteins in 127 species: Archae - 2; Bacteria - 21; Metazoa - 288; Fungi - 13; Plants - 377; Viruses - 18; Other Eukaryotes - 25…		0.034	0.077	0.14	0.014	0.2	0.974	1.192	0.085	0.028	0.184	0.066	0.09	0.08	0.045	0.108	0.012	0.024	0	0.009	0.034	0.038	0.037	3.471		PtpAffx.201592.1.S1_at	3.96353	4.24523	4.33825	4.40975
2	Potri.002G019100		LG_2	1105023	1108617		2.93	3BT5yOR			MICROSOMAL PROSTAGLANDIN E SYNTHASE-2		Prostaglandin-E synthase.		AT5G42150.1		Glutathione S-transferase family protein		Glutathione S-transferase family protein; FUNCTIONS IN: electron carrier activity, protein disulfide oxidoreductase activity; INVOLVED IN: cell redox homeostasis; LOCATED IN: mitochondrion; EXPRESSED IN: 24 plant structures; EXPRESSED DURING: 13 growth stages; CONTAINS InterPro DOMAIN/s: Thioredoxin fold (InterPro:IPR012335), Glutaredoxin (InterPro:IPR002109), Glutathione S-transferase, C-termina…		0	0	0	0	0	0	0	0	0	0	0	0	0	0	0	0	0	0	0	0	0	0	0		PtpAffx.201593.1.S1_at	3.16865	3.16708	3.25207	3.26984
2	Potri.002G019200		LG_2	1110594	1112685		2.93	3BT5yOR							AT1G75860.1				unknown protein; BEST Arabidopsis thaliana protein match is: unknown protein (TAIR:AT1G20100.1); Has 258 Blast hits to 235 proteins in 58 species: Archae - 0; Bacteria - 4; Metazoa - 59; Fungi - 16; Plants - 90; Viruses - 0; Other Eukaryotes - 89 (source: NCBI BLink).		4.946	4.379	5.051	8.012	5.715	12.114	13.24	5.977	12.904	5.796	7.566	6.672	8.296	7.87	6.659	7.776	7.146	5.912	8.158	7.455	7.93	6.326	165.9		PtpAffx.9731.2.S1_at	5.91661	7.61672	7.82191	7.86304
2	Potri.002G019300		LG_2	1113920	1117834		2.93	3BT5yOR		Protein kinase domain		Serine/threonine protein kinase	Non-specific serine/threonine protein kinase.		AT4G35030.3		Protein kinase superfamily protein		Protein kinase superfamily protein; FUNCTIONS IN: protein serine/threonine kinase activity, protein kinase activity, kinase activity, ATP binding; INVOLVED IN: protein amino acid phosphorylation; LOCATED IN: cellular_component unknown; EXPRESSED IN: 20 plant structures; EXPRESSED DURING: 12 growth stages; CONTAINS InterPro DOMAIN/s: Protein kinase, catalytic domain (InterPro:IPR000719), Serine/th…		0.652	0.519	0.632	0.6	0.145	6.036	2.941	7.491	0.966	0.019	0.107	0.055	0.607	0.555	0.083	1.057	0.872	1.618	1.638	0.279	0.606	0.14	27.618		PtpAffx.104537.1.S1_at	4.90878	4.59455	4.71702	5.05997
2	Potri.002G019400		LG_2	1123214	1129979		2.93	3BT5yOR		Vacuolar protein sorting-associated protein 35	VACUOLAR SORTING PROTEIN 35				AT1G75850.1	VPS35B	VPS35 homolog B		VPS35 homolog B (VPS35B); CONTAINS InterPro DOMAIN/s: Vacuolar protein sorting-associated protein 35 (InterPro:IPR005378); BEST Arabidopsis thaliana protein match is: VPS35 homolog A (TAIR:AT2G17790.1); Has 618 Blast hits to 508 proteins in 209 species: Archae - 0; Bacteria - 1; Metazoa - 191; Fungi - 219; Plants - 72; Viruses - 0; Other Eukaryotes - 135 (source: NCBI BLink).		0.791	0.789	0.799	1.279	0.811	0.854	0.958	0.853	2.016	0.887	0.974	0.924	1.614	1.697	1.3	1.036	1.07	1.185	0.793	1.297	1.425	0.724	24.076		PtpAffx.201594.1.S1_s_at	6.37366	7.81701	8.29788	8.25498
2	Potri.002G019500		LG_2	1130440	1133737		2.93	3BT5yOR		Miro-like protein	RHO FAMILY GTPASE	Ras-related small GTPase, Rho type			AT1G75840.1	ARAC5,ATGP3,ATROP4,ROP4	RAC-like GTP binding protein 5	Belongs to the plant-specific ROP group of Rho GTPases; localized to the plasma membrane of tips of root hairs; involved in polar growth control.	RAC-like GTP binding protein 5 (ARAC5); CONTAINS InterPro DOMAIN/s: Ras GTPase (InterPro:IPR001806), Small GTP-binding protein (InterPro:IPR005225), Ras (InterPro:IPR013753), Small GTPase, Rho type (InterPro:IPR003578); BEST Arabidopsis thaliana protein match is: RHO-related protein from plants 2 (TAIR:AT1G20090.1); Has 24632 Blast hits to 24606 proteins in 682 species: Archae - 9; Bacteria - 69;…		3.075	2.593	2.945	2.833	2.888	1.841	1.934	1.065	1.99	3.482	4.146	3.871	3.821	3.659	4.027	3.146	2.883	2.326	2.317	3.108	3.455	2.487	63.892		PtpAffx.837.1.A1_s_at	12.2685	12.4353	12.2686	12.3154
2	Potri.002G019600		LG_2	1136262	1140943		2.93	3BT5yOR		ABC transporter	FAMILY NOT NAMED		Xenobiotic-transporting ATPase.		AT1G27940.1	PGP13	P-glycoprotein 13		P-glycoprotein 13 (PGP13); FUNCTIONS IN: ATPase activity, coupled to transmembrane movement of substances; INVOLVED IN: transport, transmembrane transport; LOCATED IN: integral to membrane; EXPRESSED IN: 9 plant structures; EXPRESSED DURING: 4 anthesis, petal differentiation and expansion stage; CONTAINS InterPro DOMAIN/s: ATPase, AAA+ type, core (InterPro:IPR003593), ABC transporter-like (InterP…		1.913	2.371	3.179	1.945	3.549	0.585	0.91	0.942	0.02	5.172	1.068	2.17	2.549	2.676	2.98	0.006	0.018	0.063	0.012	1.201	1.029	1.281	35.639		PtpAffx.201596.1.S1_at	3.48854	3.21627	3.5544	3.30531
2	Potri.002G019700		LG_2	1148298	1149947		2.93	3BT5yOR		Proline-rich nuclear receptor coactivator					AT3G21570.1				unknown protein; Has 43 Blast hits to 43 proteins in 13 species: Archae - 0; Bacteria - 0; Metazoa - 0; Fungi - 0; Plants - 43; Viruses - 0; Other Eukaryotes - 0 (source: NCBI BLink).		10.977	7.96	7.339	2.252	8.58	24.946	35.665	17.476	0.862	7.689	2.148	3.635	1.138	0.851	1.868	6.912	7.617	22.558	41.049	1.467	2.776	4.794	220.559		PtpAffx.36744.1.A1_at	6.69777	6.82379	5.67289	5.15954
2	Potri.002G019800		LG_2	1159793	1165037		2.93	3BT5yOR			EXTENDED SYNAPTOTAGMIN-RELATED	Ca2+-dependent lipid-binding protein CLB1/vesicle protein vp115/Granuphilin A, contains C2 domain			AT1G20080.1	ATSYTB,NTMC2T1.2,NTMC2TYPE1.2,SYT2,SYTB	Calcium-dependent lipid-binding (CaLB domain) family protein	Encodes a synaptotagmin localized on the Golgi apparatus and that regulates protein secretion via the unconventional protein transport from the cytosol to the extracellular matrix in plant cells.	SYTB; FUNCTIONS IN: molecular_function unknown; INVOLVED IN: biological_process unknown; LOCATED IN: endomembrane system; EXPRESSED IN: 6 plant structures; EXPRESSED DURING: L mature pollen stage, M germinated pollen stage, 4 anthesis, petal differentiation and expansion stage; CONTAINS InterPro DOMAIN/s: C2 membrane targeting protein (InterPro:IPR018029), C2 calcium/lipid-binding domain, CaLB (I…		0.438	0.291	0.374	0.67	0.925	2.048	3.188	1.821	0.267	2.203	0.991	1.223	1.213	0.967	1.331	0.037	0.041	0.032	0.041	0.629	0.682	0.547	19.959		Ptp.2856.1.S1_at	7.09173	5.92701	4.99907	4.17558
2	Potri.002G019900		LG_2	1172998	1176745		2.93	3BT5yOR		Leucine rich repeat N-terminal domain		Serine/threonine protein kinase	Non-specific serine/threonine protein kinase.		AT1G75820.1	ATCLV1,CLV1,FAS3,FLO5	Leucine-rich receptor-like protein kinase family protein	Putative receptor kinase with an extracellular leucine-rich domain. Controls shoot and floral meristem size, and contributes to establish and maintain floral meristem identity. Negatively regulated by KAPP (kinase-associated protein phosphatase). CLV3 peptide binds directly CLV1 ectodomain.	CLAVATA 1 (CLV1); CONTAINS InterPro DOMAIN/s: Serine/threonine-protein kinase domain (InterPro:IPR002290), Leucine-rich repeat-containing N-terminal domain, type 2 (InterPro:IPR013210), Leucine-rich repeat (InterPro:IPR001611), Serine/threonine-protein kinase-like domain (InterPro:IPR017442), Serine/threonine-protein kinase, active site (InterPro:IPR008271), Protein kinase-like domain (InterPro:I…		2.918	5.351	3.803	13.091	0.315	0.426	0.71	0.037	2.938	0.046	1.388	0.523	9.203	10.177	1.289	0	0.007	0.007	0	0.727	1.614	0.101	54.671		PtpAffx.201597.1.S1_at	6.11549	4.2664	4.14473	3.88813
2	Potri.002G020000		LG_2	1186416	1192066		2.93	3BT5yOR		TFIIS helical bundle-like domain	TRANSCRIPTION ELONGATION FACTOR B POLYPEPTIDE 3				AT4G24200.1		Transcription elongation factor (TFIIS) family protein		Transcription elongation factor (TFIIS) family protein; CONTAINS InterPro DOMAIN/s: Transcription factor IIS, N-terminal (InterPro:IPR017923); Has 1174 Blast hits to 562 proteins in 174 species: Archae - 0; Bacteria - 342; Metazoa - 163; Fungi - 176; Plants - 109; Viruses - 0; Other Eukaryotes - 384 (source: NCBI BLink).		3.833	4.057	4.165	5.626	2.403	4.017	4.727	4.069	6.483	2.926	3.761	3.387	6.298	5.608	4.828	5.311	5.773	4.235	4.197	4.417	4.491	3.302	97.914		PtpAffx.201598.1.S1_s_at	8.31921	8.0679	8.16294	8.57024
2	Potri.002G020100		LG_2	1193638	1195989		2.93	3BT5yOR			FAMILY NOT NAMED		RNA helicase.		AT4G16630.1		DEA(D/H)-box RNA helicase family protein		DEA(D/H)-box RNA helicase family protein; FUNCTIONS IN: helicase activity, ATP binding, ATP-dependent helicase activity, nucleic acid binding; LOCATED IN: cellular_component unknown; EXPRESSED IN: cultured cell; CONTAINS InterPro DOMAIN/s: RNA helicase, DEAD-box type, Q motif (InterPro:IPR014014), DNA/RNA helicase, DEAD/DEAH box type, N-terminal (InterPro:IPR011545), RNA helicase, ATP-dependent, …		0.008	0.078	0.041	0.037	0.115	0.135	0.22	0.045	0.074	0.163	0.019	0.048	0.021	0	0.031	0.05	0.045	0.065	0.093	0.04	0.026	0	1.354		PtpAffx.201599.1.S1_at	3.64435	3.70879	3.68668	3.66675
2	Potri.002G020200		LG_2	1199989	1200304		2.93	3BT5yOR							AT1G75810.1				unknown protein; FUNCTIONS IN: molecular_function unknown; INVOLVED IN: biological_process unknown; LOCATED IN: endomembrane system; EXPRESSED IN: 24 plant structures; EXPRESSED DURING: 15 growth stages; Has 13 Blast hits to 13 proteins in 5 species: Archae - 0; Bacteria - 0; Metazoa - 0; Fungi - 0; Plants - 13; Viruses - 0; Other Eukaryotes - 0 (source: NCBI BLink).		11.905	11.198	11.495	16.561	10.002	5.622	4.245	3.898	37.175	29.677	12.686	19.01	14.599	14.144	10.456	35.083	50.878	27.96	40.607	15.289	16.149	12.101	410.74		PtpAffx.109009.1.S1_at	9.19008	7.86921	6.69029	8.24317
2	Potri.002G020300		LG_2	1204688	1206047		2.93	3BT5yOR													0.052	0.055	0	0	0	0	0	0.029	0.014	0.061	0.017	0	0	0	0.018	0	0.008	0.008	0.176	0.006	0.01	0	0.454		PtpAffx.201601.1.S1_at	5.04006	5.02973	4.97882	5.36119
2	Potri.002G020400		LG_2	1206944	1208855		2.93	3BT5yOR		Thaumatin family	FAMILY NOT NAMED				AT4G38660.1		Pathogenesis-related thaumatin superfamily protein		Pathogenesis-related thaumatin superfamily protein; CONTAINS InterPro DOMAIN/s: Thaumatin, pathogenesis-related (InterPro:IPR001938); BEST Arabidopsis thaliana protein match is: THAUMATIN-LIKE PROTEIN 1 (TAIR:AT4G24180.1); Has 30201 Blast hits to 17322 proteins in 780 species: Archae - 12; Bacteria - 1396; Metazoa - 17338; Fungi - 3422; Plants - 5037; Viruses - 0; Other Eukaryotes - 2996 (source:…		7.946	4.946	3.43	0.391	0.423	4.283	3.523	1.239	0.213	2.667	1.288	3.044	0.532	0.511	2.445	3.869	6.647	2.362	13.276	8.38	3.913	2.235	77.563		PtpAffx.90560.1.S1_at	5.49576	7.05408	7.32744	9.39262
2	Potri.002G020500		LG_2	1217315	1220147		2.93	3BT5yOR		Thaumatin family	FAMILY NOT NAMED				AT1G75800.1		Pathogenesis-related thaumatin superfamily protein		Pathogenesis-related thaumatin superfamily protein; FUNCTIONS IN: molecular_function unknown; INVOLVED IN: response to other organism; LOCATED IN: endomembrane system; EXPRESSED IN: 22 plant structures; EXPRESSED DURING: 13 growth stages; CONTAINS InterPro DOMAIN/s: Thaumatin, conserved site (InterPro:IPR017949), Thaumatin, pathogenesis-related (InterPro:IPR001938); BEST Arabidopsis thaliana prot…		4.653	7.528	6.451	3.085	5.22	7.49	4.322	7.314	37.54	6.408	2.541	4.679	1.545	1.271	3.313	9.327	11.543	12.512	11.521	5.119	6.029	3.064	162.475		PtpAffx.31787.1.A1_at	8.68296	8.55045	8.51825	9.82795
2	Potri.002G020600		LG_2	1226127	1228490		2.93	3BT5yOR		Protein of unknown function (DUF615)					AT4G24175.1				unknown protein; CONTAINS InterPro DOMAIN/s: Uncharacterised protein family UPF0307 (InterPro:IPR006839); Has 30201 Blast hits to 17322 proteins in 780 species: Archae - 12; Bacteria - 1396; Metazoa - 17338; Fungi - 3422; Plants - 5037; Viruses - 0; Other Eukaryotes - 2996 (source: NCBI BLink).		0.029	0.09	0.057	0.013	0.353	0.011	0.017	0.07	0.344	1.16	0.693	0.889	0.121	0.079	0.786	0.205	0.46	0.012	1.561	0.032	0.122	1.564	8.668		PtpAffx.201604.1.S1_at	3.57208	3.5921	3.44825	3.60473
2	Potri.002G020700		LG_2	1229793	1230817		2.93	3BT5yOR		DnaJ domain	DNAJ HOMOLOG SUBFAMILY C MEMBER				AT2G17880.1		Chaperone DnaJ-domain superfamily protein		Chaperone DnaJ-domain superfamily protein; FUNCTIONS IN: heat shock protein binding; INVOLVED IN: protein folding; LOCATED IN: chloroplast; EXPRESSED IN: 18 plant structures; EXPRESSED DURING: 11 growth stages; CONTAINS InterPro DOMAIN/s: Molecular chaperone, heat shock protein, Hsp40, DnaJ (InterPro:IPR015609), Heat shock protein DnaJ, N-terminal (InterPro:IPR001623); BEST Arabidopsis thaliana p…		3.165	34.609	4.433	0.347	0.819	17.605	0.531	33.215	5.146	36.049	16.108	15.633	2.216	1.444	12.748	44.684	101.969	2.944	221.012	5.036	10.48	43.021	613.214		Ptp.2176.1.S1_at	7.23115	4.68734	4.23359	3.80446
2	Potri.002G020800		LG_2	1232847	1234090		2.93	3BT5yOR		DnaJ domain	DNAJ HOMOLOG SUBFAMILY C MEMBER				AT2G17880.1		Chaperone DnaJ-domain superfamily protein		Chaperone DnaJ-domain superfamily protein; FUNCTIONS IN: heat shock protein binding; INVOLVED IN: protein folding; LOCATED IN: chloroplast; EXPRESSED IN: 18 plant structures; EXPRESSED DURING: 11 growth stages; CONTAINS InterPro DOMAIN/s: Molecular chaperone, heat shock protein, Hsp40, DnaJ (InterPro:IPR015609), Heat shock protein DnaJ, N-terminal (InterPro:IPR001623); BEST Arabidopsis thaliana p…		25.732	90.861	17.613	15.683	19.51	25.135	8.119	24.598	76.555	66.613	56.407	33.164	24.046	14.658	34.4	75.908	164.676	23.803	311.1	48.194	53.7	95.141	1305.62		PtpAffx.20626.1.S1_at	10.059	9.71416	8.39644	9.03808
2	Potri.002G020900		LG_2	1246821	1250776		2.93	3BT5yOR		ADP-ribosylation factor family	TRANSFERRIN	Signal recognition particle receptor, beta subunit (small G protein superfamily)		signal recognition particle receptor subunit beta	AT5G05670.2		signal recognition particle binding		signal recognition particle binding; FUNCTIONS IN: signal recognition particle binding; LOCATED IN: endoplasmic reticulum, plasma membrane; EXPRESSED IN: 25 plant structures; EXPRESSED DURING: 14 growth stages; CONTAINS InterPro DOMAIN/s: Signal recognition particle receptor, beta subunit (InterPro:IPR019009); BEST Arabidopsis thaliana protein match is: P-loop containing nucleoside triphosphate h…		2.823	3.537	3.194	2.787	2.324	3.209	2.743	2.681	4.274	2.531	3.517	3.197	2.743	2.5	2.868	4.782	4.77	2.53	4.923	2.993	3.013	3.359	71.298		PtpAffx.5608.2.S1_a_at	9.56253	10.6712	10.6561	10.5698
2	Potri.002G021000		LG_2	1252289	1255135		2.93	3BT5yOR		Multicopper oxidase	MULTI-COPPER OXIDASE		L-ascorbate oxidase.		AT1G75790.1	sks18	SKU5 similar 18		SKU5 similar 18 (sks18); FUNCTIONS IN: pectinesterase activity, copper ion binding; INVOLVED IN: oxidation reduction; LOCATED IN: endomembrane system; EXPRESSED IN: 6 plant structures; EXPRESSED DURING: 4 anthesis, petal differentiation and expansion stage, E expanded cotyledon stage; CONTAINS InterPro DOMAIN/s: Multicopper oxidase, type 3 (InterPro:IPR011707), Cupredoxin (InterPro:IPR008972), Mu…		0	0.045	0.007	0.009	0.008	4.179	7.876	2.384	0.03	0	0	0	0.006	0	0	0	0	0	0	0.003	0	0	14.547		PtpAffx.201605.1.S1_at	3.86139	3.96898	4.29762	4.1166
2	Potri.002G021100		LG_2	1269779	1270182		2.93	3BT5yOR													0	0	0	0.52	0	0	0.348	2.341	1.576	0.147	0.028	0.028	0.204	0.588	0.03	0.348	1.248	0.155	2.164	0.412	0.896	0.17	11.203		PtpAffx.56256.1.A1_at	3.65699	3.653	3.83511	3.558
2	Potri.002G021200		LG_2	1282486	1283253		2.93	3BT5yOR													0	0.032	0	0	0	1.746	0.701	0.632	0.049	0	0	0	0.02	0	0	0.875	3.164	8.892	6.665	0	0	0	22.776		PtpAffx.62567.1.A1_at	3.85779	3.93695	4.61147	3.9502
2	Potri.002G021300		LG_2	1284391	1287088		2.93	3BT5yOR		DYW family of nucleic acid deaminases	FAMILY NOT NAMED				AT1G20230.1		Pentatricopeptide repeat (PPR) superfamily protein		Pentatricopeptide repeat (PPR) superfamily protein; CONTAINS InterPro DOMAIN/s: Pentatricopeptide repeat (InterPro:IPR002885); BEST Arabidopsis thaliana protein match is: Tetratricopeptide repeat (TPR)-like superfamily protein (TAIR:AT3G23330.1); Has 43615 Blast hits to 14351 proteins in 266 species: Archae - 0; Bacteria - 17; Metazoa - 112; Fungi - 108; Plants - 42635; Viruses - 0; Other Eukaryo…		3.219	3.507	3.101	3.393	3.349	1.27	2.064	1.134	4.555	1.464	2.953	2.731	4.129	3.684	2.732	3.204	2.205	2.111	1.944	1.853	2.295	1.977	58.874		PtpAffx.118918.1.S1_s_at	6.84746	6.94851	6.99592	6.58104
2	Potri.002G021400		LG_2	1287681	1293219		2.93	3BT5yOR		Domain of unknown function (DUF3475)	FAMILY NOT NAMED				AT1G30755.1		Protein of unknown function (DUF668)		Protein of unknown function (DUF668); CONTAINS InterPro DOMAIN/s: Protein of unknown function DUF668 (InterPro:IPR007700), Protein of unknown function DUF3475 (InterPro:IPR021864); BEST Arabidopsis thaliana protein match is: Protein of unknown function (DUF668) (TAIR:AT1G34320.1); Has 465 Blast hits to 399 proteins in 71 species: Archae - 2; Bacteria - 14; Metazoa - 66; Fungi - 16; Plants - 336; …		0.275	0.277	0.407	0.421	0.182	0.131	0.162	0.236	1.036	0.222	0.4	0.251	0.535	0.648	0.504	1.761	1.408	2.322	1.365	0.339	0.463	0.392	13.737		na	na	na	na	na
2	Potri.002G021500		LG_2	1298441	1299283		2.93	3BT5yOR		Cyclophilin type peptidyl-prolyl cis-trans isomerase/CLD	PEPTIDYL-PROLYL CIS-TRANS ISOMERASE	Cyclophilin type peptidyl-prolyl cis-trans isomerase	Peptidylprolyl isomerase.	peptidylprolyl isomerase [EC:5.2.1.8]	AT2G16600.1	ROC3	rotamase CYP 3	Encodes cytosolic cyclophilin ROC3.	rotamase CYP 3 (ROC3); FUNCTIONS IN: peptidyl-prolyl cis-trans isomerase activity; INVOLVED IN: protein folding, signal transduction; LOCATED IN: cytosol, chloroplast, plasma membrane; EXPRESSED IN: 26 plant structures; EXPRESSED DURING: 14 growth stages; CONTAINS InterPro DOMAIN/s: Cyclophilin-like (InterPro:IPR015891), Peptidyl-prolyl cis-trans isomerase, cyclophilin-type (InterPro:IPR002130), …		53.7	42.065	65.733	83.829	29.841	44.109	43.894	46.716	51.589	43.617	42.355	43.09	31.313	30.87	26.552	57.206	68.079	181.874	101.096	89.089	72.292	50.299	1299.21		Ptp.2127.1.S1_at	10.6006	10.0376	8.99839	9.20789
2	Potri.002G021600		LG_2	1304353	1309066		2.93	3BT5yOR		WD domain, G-beta repeat	WDSAM1 PROTEIN	WD40 repeat protein	Ubiquitin--protein ligase.		AT3G06880.2		Transducin/WD40 repeat-like superfamily protein		Transducin/WD40 repeat-like superfamily protein; FUNCTIONS IN: binding, nucleotide binding; LOCATED IN: cellular_component unknown; CONTAINS InterPro DOMAIN/s: WD40 repeat 2 (InterPro:IPR019782), WD40 repeat, conserved site (InterPro:IPR019775), WD40 repeat (InterPro:IPR001680), WD40 repeat-like-containing domain (InterPro:IPR011046), WD40-repeat-containing domain (InterPro:IPR017986), WD40/YVTN …		0	0	0.004	0	0	0.006	0.037	0.007	0.004	0	0	0.002	0.004	0	0.013	0.62	0.597	1.334	0.135	0.01	0	0	2.773		PtpAffx.201607.1.S1_at	3.32864	3.51165	3.75505	3.60979
2	Potri.002G021700		LG_2	1312965	1316592		2.93	3BT5yOR		Brain and reproductive organ-expressed protein (BRE)	FAMILY NOT NAMED			BRCA1-A complex subunit BRE	AT5G42470.1				CONTAINS InterPro DOMAIN/s: Brain/reproductive organ-expressed protein (InterPro:IPR010358); Has 35333 Blast hits to 34131 proteins in 2444 species: Archae - 798; Bacteria - 22429; Metazoa - 974; Fungi - 991; Plants - 531; Viruses - 0; Other Eukaryotes - 9610 (source: NCBI BLink).		8.05	7.549	8.175	8.189	6.374	6.682	6.401	4.849	11.891	6.975	7.738	6.896	7.862	7.693	7.022	8.714	8.799	6.955	10.127	8.767	9.046	5.659	170.413		PtpAffx.24303.1.S1_at	8.33071	8.71014	8.70323	8.52592
2	Potri.002G021800		LG_2	1318663	1322770		2.93	3BT5yOR		Tubulin C-terminal domain	TUBULIN		Purine-nucleoside phosphorylase.	tubulin beta	AT1G20010.1	TUB5	tubulin beta-5 chain	beta tubulin	tubulin beta-5 chain (TUB5); FUNCTIONS IN: structural constituent of cytoskeleton; INVOLVED IN: microtubule-based process; LOCATED IN: tubulin complex, cell wall, plasma membrane, chloroplast, membrane; EXPRESSED IN: 24 plant structures; EXPRESSED DURING: 13 growth stages; CONTAINS InterPro DOMAIN/s: Beta tubulin (InterPro:IPR002453), Tubulin (InterPro:IPR000217), Tubulin/FtsZ, GTPase domain (Int…		51.645	72.323	57.504	39.352	19.26	46.604	38.44	61.789	21.215	28.59	35.959	32.738	40.321	48.238	25.436	22.819	47.028	68.644	47.331	33.271	43.705	24.984	907.196		PtpAffx.109536.1.S1_s_at	10.358	11.6107	11.869	12.1682
2	Potri.002G021900		LG_2	1328099	1330244		2.93	3BT5yOR													0.634	0.495	0.721	1.725	1.449	0.216	0.667	0.262	2.25	1.382	1.231	1.499	1.228	1.307	1.317	0.072	0.031	0.082	0.096	0.494	0.501	1.494	19.153		na	na	na	na	na
2	Potri.002G022000		LG_2	1337126	1340141		2.93	3BT5yOR							AT1G19990.1				unknown protein; FUNCTIONS IN: molecular_function unknown; INVOLVED IN: biological_process unknown; LOCATED IN: cellular_component unknown; EXPRESSED IN: cultured cell; BEST Arabidopsis thaliana protein match is: unknown protein (TAIR:AT5G11600.1); Has 11256 Blast hits to 7192 proteins in 541 species: Archae - 6; Bacteria - 629; Metazoa - 4714; Fungi - 936; Plants - 545; Viruses - 34; Other Eukar…		1.397	1.465	1.803	4.164	2.212	1.275	1.484	0.576	1.386	2.609	2.708	2.387	4.635	5.628	3.225	1.39	1.482	1.231	1.236	1.978	2.547	2.425	49.243		na	na	na	na	na
2	Potri.002G022100		LG_2	1341947	1342580		2.93	3BT5yOR							AT5G42146.1				unknown protein; Has 98 Blast hits to 98 proteins in 12 species: Archae - 0; Bacteria - 0; Metazoa - 0; Fungi - 0; Plants - 98; Viruses - 0; Other Eukaryotes - 0 (source: NCBI BLink).		1.775	3.513	3.548	7.492	1.899	1.39	1.799	4.206	1.269	3.571	3.21	3.174	2.005	1.791	4.249	27.184	28.529	15.67	36.814	42.887	33.811	13.561	243.347		PtpAffx.43572.1.A1_at	10.2383	8.93642	6.12252	5.37054
2	Potri.002G022200		LG_2	1342669	1345455		2.93	3BT5yOR							AT1G19980.1		cytomatrix protein-related		cytomatrix protein-related; Has 8598 Blast hits to 6353 proteins in 629 species: Archae - 108; Bacteria - 984; Metazoa - 3794; Fungi - 795; Plants - 240; Viruses - 29; Other Eukaryotes - 2648 (source: NCBI BLink).		2.476	2.192	2.249	1.671	4.337	2.037	2.157	2.634	3.621	2.592	3.95	3.146	1.375	1.141	4.273	2.135	2.361	2.82	2.907	2.125	1.878	2.346	56.423		PtpAffx.60584.1.S1_at	7.40758	7.68924	7.7227	7.32603
2	Potri.002G022300		LG_2	1348497	1352389		2.93	3BT5yOR		ER lumen protein retaining receptor	ER LUMEN PROTEIN RETAINING RECEPTOR	ER lumen protein retaining receptor			AT1G75760.1		ER lumen protein retaining receptor family protein		ER lumen protein retaining receptor family protein; FUNCTIONS IN: ER retention sequence binding, receptor activity; INVOLVED IN: protein retention in ER lumen, protein transport; LOCATED IN: integral to membrane; EXPRESSED IN: 22 plant structures; EXPRESSED DURING: 13 growth stages; CONTAINS InterPro DOMAIN/s: ER lumen protein retaining receptor (InterPro:IPR000133); BEST Arabidopsis thaliana pro…		2.791	2.59	3.502	5.568	1.88	3.469	4.001	1.733	2.506	3.228	4.915	4.139	4.689	4.933	4.533	3.494	3.89	2.897	3.56	4.681	4.652	2.769	80.42		PtpAffx.7414.1.S1_at	8.77782	8.19321	8.23922	8.6354
2	Potri.002G022400		LG_2	1354529	1355426		2.93	3BT5yOR			EXTENSIN, PROLINE-RICH PROTEIN										0.056	0.036	0	0.098	0	0.059	0.044	0.02	0	0.04	0.063	0.063	0	0	0.056	0.014	0.079	0.279	0.049	0	0	0	0.956		PtpAffx.30481.1.A1_at	3.63419	3.50757	3.63647	3.52645
2	Potri.002G022500		LG_2	1361599	1362424		2.93	3BT5yOR		Gibberellin regulated protein	EXTENSIN, PROLINE-RICH PROTEIN				AT2G18420.1		Gibberellin-regulated family protein	Encodes a Gibberellin-regulated GASA/GAST/Snakin family protein	Gibberellin-regulated family protein; FUNCTIONS IN: molecular_function unknown; INVOLVED IN: response to gibberellin stimulus; LOCATED IN: endomembrane system; EXPRESSED IN: 6 plant structures; EXPRESSED DURING: C globular stage, petal differentiation and expansion stage; CONTAINS InterPro DOMAIN/s: Gibberellin regulated protein (InterPro:IPR003854); BEST Arabidopsis thaliana protein match is: GA…		0.086	0	0	0.678	0.346	0.072	0.905	3.073	0	0	0.3	0.075	0.037	0.032	0.212	0.016	0	0.014	0	0	0.268	0.248	6.362		na	na	na	na	na
2	Potri.002G022600		LG_2	1364984	1366298		2.93	3BT5yOR		Gibberellin regulated protein	EXTENSIN, PROLINE-RICH PROTEIN				AT1G75750.1	GASA1	GAST1 protein homolog 1	GA-responsive GAST1 protein homolog regulated by BR and GA antagonistically. Possibly involved in cell elongation based on expression data	GAST1 protein homolog 1 (GASA1); CONTAINS InterPro DOMAIN/s: Gibberellin regulated protein (InterPro:IPR003854); BEST Arabidopsis thaliana protein match is: Gibberellin-regulated family protein (TAIR:AT2G18420.1); Has 473 Blast hits to 473 proteins in 44 species: Archae - 0; Bacteria - 0; Metazoa - 0; Fungi - 0; Plants - 473; Viruses - 0; Other Eukaryotes - 0 (source: NCBI BLink).		1.014	0.483	0.518	18.36	2.134	1.533	0.637	13.17	0.17	2.469	12.17	6.163	5.699	8.796	7.464	0.123	0.375	1.488	0.344	3.146	38.54	4.037	128.833		PtpAffx.46665.2.S1_at	3.50862	3.67881	3.49055	3.58888
2	Potri.002G022700		LG_2	1368371	1369242		2.93	3BT5yOR		Gibberellin regulated protein	EXTENSIN, PROLINE-RICH PROTEIN				AT1G75750.1	GASA1	GAST1 protein homolog 1	GA-responsive GAST1 protein homolog regulated by BR and GA antagonistically. Possibly involved in cell elongation based on expression data	GAST1 protein homolog 1 (GASA1); CONTAINS InterPro DOMAIN/s: Gibberellin regulated protein (InterPro:IPR003854); BEST Arabidopsis thaliana protein match is: Gibberellin-regulated family protein (TAIR:AT2G18420.1); Has 473 Blast hits to 473 proteins in 44 species: Archae - 0; Bacteria - 0; Metazoa - 0; Fungi - 0; Plants - 473; Viruses - 0; Other Eukaryotes - 0 (source: NCBI BLink).		0.214	0.325	0.685	3.182	0	0.192	0.156	6.65	0	0.22	0.026	0.032	1.197	1.606	0.014	10.956	41.724	184.141	61.571	0.334	0.458	0.405	314.088		PtpAffx.24061.1.S1_at	6.08996	5.78604	5.65936	5.62401
2	Potri.002G022800		LG_2	1375643	1381134		2.93	3BT5yOR							AT1G75730.1				unknown protein; Has 327 Blast hits to 272 proteins in 89 species: Archae - 0; Bacteria - 129; Metazoa - 68; Fungi - 14; Plants - 20; Viruses - 0; Other Eukaryotes - 96 (source: NCBI BLink).		0.531	0.682	0.852	1.591	1.713	2.917	3.632	1.001	1.251	1.183	0.817	1.009	2.784	2.817	1.354	0.78	0.85	0.792	0.785	1.346	1.596	2.19	32.473		PtpAffx.3147.2.A1_at	8.82939	8.80247	8.65908	8.08172
2	Potri.002G022900		LG_2	1381722	1383744		2.93	3BT5yOR		Clathrin adaptor complex small chain	CLATHRIN COAT ASSEMBLY PROTEIN	Clathrin adaptor complex, small subunit		AP-2 complex subunit sigma-1	AT1G47830.1		SNARE-like superfamily protein		SNARE-like superfamily protein; FUNCTIONS IN: protein transporter activity; INVOLVED IN: intracellular protein transport, transport, protein transport; LOCATED IN: clathrin vesicle coat; EXPRESSED IN: 23 plant structures; EXPRESSED DURING: 15 growth stages; CONTAINS InterPro DOMAIN/s: Adaptor protein complex, sigma subunit (InterPro:IPR016635), Longin-like (InterPro:IPR011012); BEST Arabidopsis t…		10.238	7.185	8.614	4.564	7.294	24.975	23.41	25.283	5.143	9.32	6.971	8.349	3.83	4.248	6.169	8.672	8.925	14.738	14.819	11.715	10.097	7.939	232.498		PtpAffx.54181.1.S1_at	9.53898	9.24491	8.81618	10.1645
2	Potri.002G023000		LG_2	1387994	1389650		2.93	3BT5yOR			FAMILY NOT NAMED				AT1G75720.2		Plant protein of unknown function (DUF827)		Plant protein of unknown function (DUF827); FUNCTIONS IN: molecular_function unknown; INVOLVED IN: biological_process unknown; LOCATED IN: cellular_component unknown; EXPRESSED IN: 6 plant structures; EXPRESSED DURING: LP.02 two leaves visible, petal differentiation and expansion stage; CONTAINS InterPro DOMAIN/s: Protein of unknown function DUF827, plant (InterPro:IPR008545); BEST Arabidopsis th…		1.863	1.933	1.693	0.134	2.547	12.627	10.196	4.482	0.429	2.46	0.355	1.13	0.202	0.097	0.819	2.504	3.909	2.174	3.189	4.732	2.606	6.098	66.179		PtpAffx.201608.1.S1_at	6.41316	7.17068	6.11321	9.12589
2	Potri.002G023100		LG_2	1390624	1390866		2.93	3BT5yOR							AT1G75717.1				unknown protein; FUNCTIONS IN: molecular_function unknown; INVOLVED IN: biological_process unknown; LOCATED IN: cellular_component unknown; Has 30201 Blast hits to 17322 proteins in 780 species: Archae - 12; Bacteria - 1396; Metazoa - 17338; Fungi - 3422; Plants - 5037; Viruses - 0; Other Eukaryotes - 2996 (source: NCBI BLink).		0	0	0	0	0	0.217	0.279	0.22	0	0.037	0	0	0	0	0	0	0	0	0.19	0.125	0	0	1.068		na	na	na	na	na
2	Potri.002G023200		LG_2	1396708	1399553		2.93	3BT5yOR			FAMILY NOT NAMED				AT1G75710.1		C2H2-like zinc finger protein		C2H2-like zinc finger protein; FUNCTIONS IN: sequence-specific DNA binding transcription factor activity, zinc ion binding, nucleic acid binding; LOCATED IN: intracellular; EXPRESSED IN: 22 plant structures; EXPRESSED DURING: 13 growth stages; CONTAINS InterPro DOMAIN/s: Zinc finger, C2H2-like (InterPro:IPR015880), Zinc finger, C2H2-type (InterPro:IPR007087); BEST Arabidopsis thaliana protein mat…		1.361	4.625	3.133	5.07	3.563	0.357	0.533	0.41	1.236	9.374	11.521	11.294	6.503	5.355	11.389	4.891	6.886	5.006	3.68	4.901	9.735	6.601	117.424		PtpAffx.57138.1.A1_s_at	6.5253	5.71176	5.34599	4.68908
2	Potri.002G023300		LG_2	1403191	1408247		2.93	3BT5yOR		Gcd10p family	TRANSLATION INITIATION FACTOR EIF3-RELATED	tRNA(1-methyladenosine) methyltransferase, subunit GCD10		tRNA (adenine-N(1)-)-methyltransferase non-catalytic subunit	AT2G45730.1		eukaryotic initiation factor 3 gamma subunit family protein		eukaryotic initiation factor 3 gamma subunit family protein; FUNCTIONS IN: translation initiation factor activity; INVOLVED IN: translational initiation, regulation of translational initiation; LOCATED IN: cellular_component unknown; EXPRESSED IN: 24 plant structures; EXPRESSED DURING: 13 growth stages; CONTAINS InterPro DOMAIN/s: Eukaryotic initiation factor 3, gamma subunit (InterPro:IPR007316)…		1.425	1.323	1.372	2.084	1.219	0.751	1.176	0.595	3.653	1.114	1.804	1.411	1.705	1.588	1.68	1.298	1.027	1.391	1.257	1.747	1.911	1.155	32.686		PtpAffx.41170.1.A1_at	9.30716	9.43236	9.41523	8.84815
2	Potri.002G023400		LG_2	1409588	1413941		2.93	3BT5yOR			TRANSCRIPTION FACTOR E2F	Transcription factor E2F/dimerization partner (TDP)		E2F transcription factor 1/3	AT1G47870.1	ATE2F2,ATE2FC,E2FC	winged-helix DNA-binding transcription factor family protein	Member of the E2F transcription factors, (cell cycle genes), key components of the cyclin D/retinoblastoma/E2F pathway. AtE2Fc is regulated by a balance between gene expression and ubiquitin-proteasome proteolysis. AtE2Fc might play a role in cell division and during the transition from skotomorphogenesis to photomorphogenesis. E2Fc has been shown to interact with DPB in its nonphosphorylated for…	ATE2F2; CONTAINS InterPro DOMAIN/s: Winged helix-turn-helix transcription repressor DNA-binding (InterPro:IPR011991), Transcription factor E2F/dimerisation partner (TDP) (InterPro:IPR003316), E2F Family (InterPro:IPR015633); BEST Arabidopsis thaliana protein match is: E2F transcription factor 1 (TAIR:AT5G22220.3); Has 948 Blast hits to 896 proteins in 121 species: Archae - 0; Bacteria - 0; Metazo…		0.322	0.389	0.369	0.25	0.305	0.675	0.598	0.707	1.147	0.105	0.243	0.258	0.215	0.171	0.287	0.3	0.229	0.249	0.289	0.217	0.212	0.251	7.788		PtpAffx.201611.1.S1_at	5.18302	5.63402	5.94933	5.54021
2	Potri.002G023500		LG_2	1414835	1417556		2.93	3BT5yOR		TB2/DP1, HVA22 family	HVA22-LIKE PROTEINS	HVA22/DP1 gene product-related proteins			AT5G42560.1		Abscisic acid-responsive (TB2/DP1, HVA22) family protein		Abscisic acid-responsive (TB2/DP1, HVA22) family protein; CONTAINS InterPro DOMAIN/s: TB2/DP1/HVA22 related protein (InterPro:IPR004345); BEST Arabidopsis thaliana protein match is: HVA22-like protein H (ATHVA22H) (TAIR:AT1G19950.1); Has 30201 Blast hits to 17322 proteins in 780 species: Archae - 12; Bacteria - 1396; Metazoa - 17338; Fungi - 3422; Plants - 5037; Viruses - 0; Other Eukaryotes - 29…		1.707	1.189	1.671	4.125	2.507	2.746	3.532	1.391	4.713	3.249	4.885	4.611	2.423	2.405	4.331	3.193	3.928	1.824	3.533	3.511	4.574	2.45	68.498		PtpAffx.249.221.S1_at	5.7997	6.67046	6.08596	5.98265
2	Potri.002G023600		LG_2	1424435	1425120		2.93	3BT5yOR			FAMILY NOT NAMED		Protein disulfide-isomerase.		AT1G75690.1		DnaJ/Hsp40 cysteine-rich domain superfamily protein		DnaJ/Hsp40 cysteine-rich domain superfamily protein; FUNCTIONS IN: unfolded protein binding, heat shock protein binding; INVOLVED IN: protein folding; LOCATED IN: chloroplast thylakoid membrane, chloroplast stroma, chloroplast; EXPRESSED IN: 23 plant structures; EXPRESSED DURING: 13 growth stages; CONTAINS InterPro DOMAIN/s: Heat shock protein DnaJ, cysteine-rich domain (InterPro:IPR001305); Has …		4.579	5.299	4.634	3.638	15.609	1.312	1.623	1.214	3.134	13.959	8.673	12.395	1.897	1.825	6.99	0.233	0.197	0.019	0.051	2.422	2.55	16.051	108.304		Ptp.1447.1.S1_at	8.5255	6.33572	5.46839	5.57165
2	Potri.002G023700		LG_2	1428002	1430671		2.93	3BT5yOR		Tetrapyrrole (Corrin/Porphyrin) Methylases	DIPHTHINE SYNTHASE	Diphthine synthase	Diphthine synthase.	diphthine synthase [EC:2.1.1.98]	AT4G31790.1		Tetrapyrrole (Corrin/Porphyrin) Methylases		Tetrapyrrole (Corrin/Porphyrin) Methylases; FUNCTIONS IN: methyltransferase activity, diphthine synthase activity; INVOLVED IN: peptidyl-diphthamide biosynthetic process from peptidyl-histidine, metabolic process; LOCATED IN: cellular_component unknown; EXPRESSED IN: 22 plant structures; EXPRESSED DURING: 13 growth stages; CONTAINS InterPro DOMAIN/s: Diphthine synthase (InterPro:IPR004551), Tetra…		7.564	5.91	7.672	7.562	6.622	3.378	6.234	2.549	14.522	4.221	7.909	5.354	7.166	7.267	6.891	7.052	7.51	6.997	7.298	7.492	7.352	4.199	148.721		PtpAffx.20786.1.A1_at	9.40895	9.76926	9.46024	9.07242
2	Potri.002G023800		LG_2	1436988	1440069		2.93	3BT5yOR		Myb/SANT-like DNA-binding domain	FAMILY NOT NAMED				AT3G11310.1				unknown protein; BEST Arabidopsis thaliana protein match is: unknown protein (TAIR:AT3G11290.1); Has 575 Blast hits to 342 proteins in 22 species: Archae - 0; Bacteria - 2; Metazoa - 0; Fungi - 10; Plants - 559; Viruses - 0; Other Eukaryotes - 4 (source: NCBI BLink).		0.902	0.872	0.838	1.447	0.434	0.816	0.845	0.624	2.4	0.753	1.03	0.867	1.524	1.468	0.843	1.143	1.09	0.658	1.032	1.036	1.235	0.747	22.604		PtpAffx.147382.2.A1_at	4.80046	4.6516	4.22515	4.79535
2	Potri.002G023900		LG_2	1441611	1445020		2.93	3BT5yOR		Glycosyl hydrolase family 9	ENDO-1,4-BETA-GLUCANASE		Cellulase.		AT1G19940.1	AtGH9B5,GH9B5	glycosyl hydrolase 9B5		glycosyl hydrolase 9B5 (GH9B5); FUNCTIONS IN: hydrolase activity, hydrolyzing O-glycosyl compounds, catalytic activity; INVOLVED IN: carbohydrate metabolic process; LOCATED IN: endomembrane system; EXPRESSED IN: 18 plant structures; EXPRESSED DURING: 11 growth stages; CONTAINS InterPro DOMAIN/s: Six-hairpin glycosidase (InterPro:IPR012341), Glycoside hydrolase, family 9, active site (InterPro:IPR…		18.827	5.157	8.637	18.92	6.656	8.379	10.881	2.514	0.984	15.745	23.1	19.557	19.221	20.293	19.645	1.416	1.534	1.393	0.769	14.909	17.606	6.35	242.493		PtpAffx.73927.1.S1_at	10.66	10.2193	9.9195	10.2516
2	Potri.002G024000		LG_2	1447173	1449676		2.93	3BT5yOR		Possible lysine decarboxylase	FAMILY NOT NAMED				AT2G28305.1	ATLOG1,LOG1	Putative lysine decarboxylase family protein		LONELY GUY 1 (LOG1); CONTAINS InterPro DOMAIN/s: Conserved hypothetical protein CHP00730 (InterPro:IPR005269); BEST Arabidopsis thaliana protein match is: lysine decarboxylase family protein (TAIR:AT2G37210.1); Has 5303 Blast hits to 5301 proteins in 1556 species: Archae - 26; Bacteria - 3660; Metazoa - 10; Fungi - 132; Plants - 396; Viruses - 0; Other Eukaryotes - 1079 (source: NCBI BLink).		0.195	0.142	0.131	0.95	0.344	0.135	0.138	0.056	1.206	1.175	0.983	1.05	1.011	0.856	0.662	2.575	3.806	0.844	2.359	0.268	0.839	1.57	21.295		PtpAffx.92499.1.S1_a_at	6.83188	5.48754	4.7532	4.1333
2	Potri.002G024100		LG_2	1462024	1472291		2.93	3BT5yOR		Zinc knuckle	5'->3' EXORIBONUCLEASE			5'-3' exoribonuclease 2 [EC:3.1.13.-]	AT1G75660.1	AtXRN3,XRN3	5'-3' exoribonuclease 3	Encodes a protein with similarity to yeast 5'-3'exonucleases and can functionally complement the yeast mutations. In Arabidopsis XRN3 acts as a suppressor of posttranscriptional gene silencing. Mutants accumulate excised miRNA products suggesting that XRN3 is involved in degradation of these products.	5'-3' exoribonuclease 3 (XRN3); CONTAINS InterPro DOMAIN/s: 5'-3' exoribonuclease 2 (InterPro:IPR017151), Zinc finger, CCHC-type (InterPro:IPR001878), Putative 5-3 exonuclease (InterPro:IPR004859); BEST Arabidopsis thaliana protein match is: exoribonuclease 2 (TAIR:AT5G42540.1); Has 4264 Blast hits to 3505 proteins in 442 species: Archae - 2; Bacteria - 295; Metazoa - 1361; Fungi - 725; Plants - …		1.391	0.862	1.351	3.541	0.947	1.507	1.443	1.527	5.726	0.877	1.105	1.167	2.969	3.301	1.423	2.815	2.56	1.398	2.483	2.005	2.283	1.411	44.092		PtpAffx.201613.1.S1_at	4.68503	4.91146	5.39594	4.81271
2	Potri.002G024200		LG_2	1474603	1477250		2.93	3BT5yOR		PUA-like domain	ADENYLSULFATE KINASE/SULFATE ADENYLTRANSFERASE		Sulfate adenylyltransferase.		AT1G19920.1	APS2,ASA1	Pseudouridine synthase/archaeosine transglycosylase-like family protein	encodes a chloroplast form of ATP sulfurylase.	APS2; FUNCTIONS IN: sulfate adenylyltransferase (ATP) activity; INVOLVED IN: sulfate assimilation; LOCATED IN: chloroplast; EXPRESSED IN: 25 plant structures; EXPRESSED DURING: 13 growth stages; CONTAINS InterPro DOMAIN/s: Rossmann-like alpha/beta/alpha sandwich fold (InterPro:IPR014729), Pseudouridine synthase/archaeosine transglycosylase-like (InterPro:IPR015947), Sulphate adenylyltransferase (…		5.606	4.058	4.515	3.557	7.401	3.707	3.703	2.532	4.286	7.642	7.108	7.879	4.105	3.547	8.744	2.989	2.964	4.799	2.936	5.284	4.515	4.207	106.084		PtpAffx.41647.3.A1_at	8.6022	8.68437	8.69005	9.17127
2	Potri.002G024300		LG_2	1488878	1489705		2.93	3BT5yOR		Auxin responsive protein	FAMILY NOT NAMED			SAUR family protein	AT1G75580.1		SAUR-like auxin-responsive protein family		SAUR-like auxin-responsive protein family ; CONTAINS InterPro DOMAIN/s: Auxin responsive SAUR protein (InterPro:IPR003676); BEST Arabidopsis thaliana protein match is: SAUR-like auxin-responsive protein family (TAIR:AT1G19830.1); Has 1403 Blast hits to 1386 proteins in 27 species: Archae - 0; Bacteria - 0; Metazoa - 0; Fungi - 0; Plants - 1402; Viruses - 0; Other Eukaryotes - 1 (source: NCBI BLin…		10.115	5.215	9.917	6.502	3.769	3.766	5.846	1.931	13.781	8.9	8.199	9.879	7.175	5.105	5.929	4.635	3.826	2.556	3.073	30.955	24.351	13.78	189.205		Ptp.6956.1.S1_at	10.0146	9.87543	9.01943	9.96822
2	Potri.002G024400		LG_2	1499319	1503631		2.93	3BT5yOR		Plant protein of unknown function (DUF869)	FAMILY NOT NAMED				AT1G47900.2		Plant protein of unknown function (DUF869)		FUNCTIONS IN: molecular_function unknown; INVOLVED IN: biological_process unknown; EXPRESSED IN: 21 plant structures; EXPRESSED DURING: 13 growth stages; CONTAINS InterPro DOMAIN/s: Prefoldin (InterPro:IPR009053), Protein of unknown function DUF869, plant (InterPro:IPR008587); BEST Arabidopsis thaliana protein match is: Plant protein of unknown function (DUF869) (TAIR:AT1G19835.2).		23.308	19.086	22.867	21.322	17.18	5.564	7.737	3.211	1.833	15.115	16.507	17.617	16.84	15.457	23.317	16.037	22.735	35.653	9.674	29.348	19.944	9.749	370.101		PtpAffx.115190.1.A1_s_at	11.4927	12.0418	12.5843	12.6526
2	Potri.002G024500		LG_2	1531904	1532981		2.93	3BT5yOR		Auxin responsive protein	FAMILY NOT NAMED			SAUR family protein	AT1G75590.1		SAUR-like auxin-responsive protein family		SAUR-like auxin-responsive protein family ; CONTAINS InterPro DOMAIN/s: Auxin responsive SAUR protein (InterPro:IPR003676); BEST Arabidopsis thaliana protein match is: SAUR-like auxin-responsive protein family (TAIR:AT5G10990.1); Has 1416 Blast hits to 1399 proteins in 25 species: Archae - 0; Bacteria - 0; Metazoa - 0; Fungi - 0; Plants - 1415; Viruses - 0; Other Eukaryotes - 1 (source: NCBI BLin…		1.541	1.617	0.96	3.103	1.896	1.531	2.62	2.015	4.543	0.66	1.62	0.845	1.605	1.055	0.881	2.42	3.507	6.409	5.21	6.361	6.152	6.574	63.125		PtpAffx.134518.1.A1_at	6.1795	6.7995	7.12566	7.4618
2	Potri.002G024600		LG_2	1544130	1546757		2.93	3BT5yOR			DNA-DIRECTED RNA POLYMERASE II, III				AT1G75670.2		DNA-directed RNA polymerases		DNA-directed RNA polymerases; FUNCTIONS IN: DNA-directed RNA polymerase activity; INVOLVED IN: transcription; LOCATED IN: cellular_component unknown; EXPRESSED IN: 22 plant structures; EXPRESSED DURING: 13 growth stages; CONTAINS InterPro DOMAIN/s: RNA polymerase Rpb7, N-terminal (InterPro:IPR005576); Has 35333 Blast hits to 34131 proteins in 2444 species: Archae - 798; Bacteria - 22429; Metazoa …		0.406	0.397	0.391	0.458	0.373	0.292	0.142	0.179	1.196	0.191	0.648	0.37	0.376	0.432	0.475	0.282	0.322	0.343	0.234	0.349	0.348	0.201	8.405		na	na	na	na	na
2	Potri.002G024700		LG_2	1554518	1560573		2.93	3BT5yOR		AUX/IAA family	FAMILY NOT NAMED			auxin response factor	AT1G19850.1	ARF5,IAA24,MP	Transcriptional factor B3 family protein / auxin-responsive factor AUX/IAA-related	Encodes a transcription factor (IAA24) mediating embryo axis formation and vascular development. Similar to AUXIN RESPONSIVE FACTOR 1 (ARF1) shown to bind to auxin responsive elements (AREs), and to the maize transcriptional activator VIVIPAROUS 1( VP1). In situ hybridization shows expression in provascular tissue of embryos, the emerging shoot primordia, then is restricted to provascular tissue,…	MONOPTEROS (MP); FUNCTIONS IN: sequence-specific DNA binding transcription factor activity, promoter binding; INVOLVED IN: in 8 processes; LOCATED IN: nucleus, membrane; EXPRESSED IN: 21 plant structures; EXPRESSED DURING: 11 growth stages; CONTAINS InterPro DOMAIN/s: Aux/IAA-ARF-dimerisation (InterPro:IPR011525), Transcriptional factor B3 (InterPro:IPR003340), AUX/IAA protein (InterPro:IPR003311…		3.399	3.656	3.412	6.398	2.684	3.421	3.035	3.296	4.791	1.837	4.857	4.541	9.085	8.928	7.172	10.042	7.752	7.71	8.693	3.072	5.835	2.762	116.378		na	na	na	na	na
2	Potri.002G024800		LG_2	1561532	1563701		2.93	3BT5yOR		Putative S-adenosyl-L-methionine-dependent methyltransferase	METHYLTRANSFERASE				AT3G27230.1		S-adenosyl-L-methionine-dependent methyltransferases superfamily protein		S-adenosyl-L-methionine-dependent methyltransferases superfamily protein; CONTAINS InterPro DOMAIN/s: Protein of unknown function DUF248, methyltransferase putative (InterPro:IPR004159); BEST Arabidopsis thaliana protein match is: S-adenosyl-L-methionine-dependent methyltransferases superfamily protein (TAIR:AT5G40830.2); Has 347 Blast hits to 346 proteins in 22 species: Archae - 0; Bacteria - 2;…		2.391	2.004	2.618	2.555	1.649	1.505	1.67	0.957	2.423	2.321	2.913	2.444	2.818	2.451	2.708	1.302	1.776	2.433	1.739	3.143	2.936	1.145	47.901		PtpAffx.201614.1.S1_at	6.99378	6.94381	6.92959	7.45458
2	Potri.002G024900		LG_2	1566115	1567650		2.93	3BT5yOR							AT5G15320.1				unknown protein; FUNCTIONS IN: molecular_function unknown; INVOLVED IN: biological_process unknown; LOCATED IN: endomembrane system; EXPRESSED IN: 23 plant structures; EXPRESSED DURING: 15 growth stages; BEST Arabidopsis thaliana protein match is: unknown protein (TAIR:AT3G01130.1); Has 64 Blast hits to 64 proteins in 11 species: Archae - 0; Bacteria - 0; Metazoa - 0; Fungi - 0; Plants - 64; Viru…		8.24	5.722	6.807	4.016	4.661	6.392	8.739	7.254	3.181	3.738	5.787	4.299	2.736	2.345	3.518	4.008	4.237	4.764	6.712	6.192	5.62	3.384	112.352		PtpAffx.5906.7.S1_at	3.81426	4.14408	4.04001	5.10173
2	Potri.002G025000		LG_2	1571124	1574401		2.93	3BT5yOR		TLD	NUCLEOLAR PROTEIN 7/ESTROGEN RECEPTOR COACTIVATOR-RELATED	Uncharacterized conserved protein with TLDc domain			AT5G39590.1		TLD-domain containing nucleolar protein		TLD-domain containing nucleolar protein; FUNCTIONS IN: molecular_function unknown; INVOLVED IN: N-terminal protein myristoylation; LOCATED IN: cellular_component unknown; EXPRESSED IN: 24 plant structures; EXPRESSED DURING: 15 growth stages; CONTAINS InterPro DOMAIN/s: TLDc (InterPro:IPR006571); Has 191 Blast hits to 191 proteins in 77 species: Archae - 0; Bacteria - 0; Metazoa - 80; Fungi - 11; …		0.278	0.166	0.27	0.941	0.603	0.439	0.459	0.199	0.364	0.572	0.564	0.653	0.953	0.979	0.815	0.401	0.359	0.337	0.353	0.734	0.75	0.454	11.643		PtpAffx.201615.1.S1_at	4.79131	5.61559	5.73924	5.75783
2	Potri.002G025100		LG_2	1578955	1583966		2.93	3BT5yOR							AT1G19860.1		Zinc finger C-x8-C-x5-C-x3-H type family protein		Zinc finger C-x8-C-x5-C-x3-H type family protein; FUNCTIONS IN: zinc ion binding, nucleic acid binding; INVOLVED IN: biological_process unknown; EXPRESSED IN: 23 plant structures; EXPRESSED DURING: 13 growth stages; CONTAINS InterPro DOMAIN/s: Zinc finger, CCCH-type (InterPro:IPR000571); BEST Arabidopsis thaliana protein match is: Zinc finger C-x8-C-x5-C-x3-H type family protein (TAIR:AT5G66270.1…		1.904	2.037	2.185	2.129	1.726	1.743	1.688	1.655	2.364	1.521	1.285	1.395	1.746	1.782	1.306	1.704	1.383	1.774	1.937	1.851	1.902	2.864	39.881		PtpAffx.80570.1.S1_a_at	9.15508	8.81884	8.83721	9.14982
2	Potri.002G025200		LG_2	1587056	1591447		2.93	3BT5yOR		Protein of unknown function (DUF4005)	FAMILY NOT NAMED				AT1G19870.1	iqd32	IQ-domain 32		IQ-domain 32 (iqd32); FUNCTIONS IN: calmodulin binding; INVOLVED IN: biological_process unknown; LOCATED IN: cytosol, nucleus, plasma membrane, chloroplast envelope; EXPRESSED IN: 24 plant structures; EXPRESSED DURING: 13 growth stages; CONTAINS InterPro DOMAIN/s: IQ calmodulin-binding region (InterPro:IPR000048); BEST Arabidopsis thaliana protein match is: IQ-domain 31 (TAIR:AT1G74690.1); Has 91…		6.511	4.537	7.379	3.831	3.657	1.672	1.974	4.094	2.069	6	5.39	7.411	6.386	5.692	7.768	7.678	8.239	6.187	4.244	9.334	6.131	4.82	121.004		PtpAffx.92942.2.A1_s_at	8.23588	9.02134	9.89531	11.4812
2	Potri.002G025300		LG_2	1604739	1606685		2.93	3BT5yOR		Cytochrome P450	FAMILY NOT NAMED				AT4G31500.1	ATR4,CYP83B1,RED1,RNT1,SUR2	cytochrome P450, family 83, subfamily B, polypeptide 1	Encodes an oxime-metabolizing enzyme in the biosynthetic pathway of glucosinolates. Is required for phytochrome signal transduction in red light. Mutation confers auxin overproduction.	cytochrome P450, family 83, subfamily B, polypeptide 1 (CYP83B1); FUNCTIONS IN: oxidoreductase activity, acting on paired donors, with incorporation or reduction of molecular oxygen, NADH or NADPH as one donor, and incorporation of one atom of oxygen, oxygen binding; INVOLVED IN: in 9 processes; LOCATED IN: mitochondrion, endoplasmic reticulum, plasma membrane, membrane; EXPRESSED IN: 24 plant st…		0.226	0.554	0.086	0.084	0.095	0.02	0.074	0.248	0.679	0.049	0.041	0.043	0	0	0.022	12.556	7.15	0.698	4.201	0.204	0.093	0.242	27.365		na	na	na	na	na
2	Potri.002G025400		LG_2	1633524	1635197		2.93	3BT5yOR		Cytochrome P450	FAMILY NOT NAMED				AT3G26320.1	CYP71B36	cytochrome P450, family 71, subfamily B, polypeptide 36	putative cytochrome P450	cytochrome P450, family 71, subfamily B, polypeptide 36 (CYP71B36); FUNCTIONS IN: electron carrier activity, monooxygenase activity, iron ion binding, oxygen binding, heme binding; INVOLVED IN: oxidation reduction; LOCATED IN: cellular_component unknown; EXPRESSED IN: 8 plant structures; EXPRESSED DURING: LP.06 six leaves visible, LP.04 four leaves visible, LP.10 ten leaves visible, LP.02 two lea…		0.02	0.076	0.012	0.148	0.028	0.16	0.665	1.265	2.185	0.005	0	0	0.078	0	0.015	2.601	1.827	0.007	1.161	0.822	0.335	1.211	12.621		na	na	na	na	na
2	Potri.002G025500		LG_2	1647435	1652038		2.93	3BT5yOR		Cytochrome P450	FAMILY NOT NAMED				AT4G31500.1	ATR4,CYP83B1,RED1,RNT1,SUR2	cytochrome P450, family 83, subfamily B, polypeptide 1	Encodes an oxime-metabolizing enzyme in the biosynthetic pathway of glucosinolates. Is required for phytochrome signal transduction in red light. Mutation confers auxin overproduction.	cytochrome P450, family 83, subfamily B, polypeptide 1 (CYP83B1); FUNCTIONS IN: oxidoreductase activity, acting on paired donors, with incorporation or reduction of molecular oxygen, NADH or NADPH as one donor, and incorporation of one atom of oxygen, oxygen binding; INVOLVED IN: in 9 processes; LOCATED IN: mitochondrion, endoplasmic reticulum, plasma membrane, membrane; EXPRESSED IN: 24 plant st…		0	0	0	0	0	0	0	0	0	0	0	0	0	0	0	0.02	0.005	0.005	0.012	0.002	0.002	0.021	0.067		na	na	na	na	na
2	Potri.002G025600		LG_2	1652291	1653936		2.93	3BT5yOR			REGULATOR OF CHROMOSOME CONDENSATION				AT1G19880.1		Regulator of chromosome condensation (RCC1) family protein		Regulator of chromosome condensation (RCC1) family protein; CONTAINS InterPro DOMAIN/s: Regulator of chromosome condensation/beta-lactamase-inhibitor protein II (InterPro:IPR009091), Regulator of chromosome condensation, RCC1 (InterPro:IPR000408); BEST Arabidopsis thaliana protein match is: Regulator of chromosome condensation (RCC1) family protein (TAIR:AT5G63860.1); Has 17859 Blast hits to 6314…		0.811	1.045	1.122	0.451	0.627	0.332	0.918	0.68	0.792	0.29	0.385	0.311	0.322	0.257	0.261	0.49	0.404	0.29	0.553	0.472	0.479	0.437	11.729		na	na	na	na	na
2	Potri.002G025700		LG_2	1657763	1658361		2.93	3BT5yOR			FAMILY NOT NAMED				AT5G25180.1	CYP71B14	cytochrome P450, family 71, subfamily B, polypeptide 14	putative cytochrome P450	cytochrome P450, family 71, subfamily B, polypeptide 14 (CYP71B14); FUNCTIONS IN: electron carrier activity, monooxygenase activity, iron ion binding, oxygen binding, heme binding; INVOLVED IN: oxidation reduction; LOCATED IN: cellular_component unknown; EXPRESSED IN: inflorescence meristem; CONTAINS InterPro DOMAIN/s: Cytochrome P450 (InterPro:IPR001128), Cytochrome P450, E-class, group I (Inter…		0	0	0	0	0	0	0	0	0	0	0	0	0	0	0	0	0	0	0	0	0	0	0		na	na	na	na	na
2	Potri.002G025800		LG_2	1663020	1665346		2.93	3BT5yOR		Cytochrome P450	FAMILY NOT NAMED				AT4G31500.1	ATR4,CYP83B1,RED1,RNT1,SUR2	cytochrome P450, family 83, subfamily B, polypeptide 1	Encodes an oxime-metabolizing enzyme in the biosynthetic pathway of glucosinolates. Is required for phytochrome signal transduction in red light. Mutation confers auxin overproduction.	cytochrome P450, family 83, subfamily B, polypeptide 1 (CYP83B1); FUNCTIONS IN: oxidoreductase activity, acting on paired donors, with incorporation or reduction of molecular oxygen, NADH or NADPH as one donor, and incorporation of one atom of oxygen, oxygen binding; INVOLVED IN: in 9 processes; LOCATED IN: mitochondrion, endoplasmic reticulum, plasma membrane, membrane; EXPRESSED IN: 24 plant st…		0.037	0.239	0.123	0.022	0.01	0.024	0.035	0.063	0.126	0.014	0	0	0.2	0.239	0.005	5.443	4.024	1.337	6.616	0.255	0.583	0.215	19.61		Ptp.7799.1.A1_at	9.98424	10.2752	10.4018	9.93711
2	Potri.002G025900		LG_2	1673571	1673798		2.93	3BT5yOR													0	0	0	0	0	0	0	0.071	0	0	0	0	0	0	0	0	0	0	0	0	0	0	0.071		PtpAffx.223086.1.S1_at	3.77571	3.76853	3.97054	3.74081
2	Potri.002G026000		LG_2	1676191	1676454		2.93	3BT5yOR		Cytochrome P450	FAMILY NOT NAMED		4-hydroxyphenylacetaldehyde oxime monooxygenase.		AT1G13090.1	CYP71B28	cytochrome P450, family 71, subfamily B, polypeptide 28	putative cytochrome P450	cytochrome P450, family 71, subfamily B, polypeptide 28 (CYP71B28); FUNCTIONS IN: electron carrier activity, monooxygenase activity, iron ion binding, oxygen binding, heme binding; INVOLVED IN: oxidation reduction; EXPRESSED IN: 23 plant structures; EXPRESSED DURING: 13 growth stages; CONTAINS InterPro DOMAIN/s: Cytochrome P450 (InterPro:IPR001128), Cytochrome P450, E-class, group I (InterPro:IPR…		0	0	0	0	0	0	0	0	0	0	0	0	0	0	0	0	0	0	0	0	0	0	0		na	na	na	na	na
2	Potri.002G026100		LG_2	1677566	1679594		2.93	3BT5yOR		Cytochrome P450	FAMILY NOT NAMED				AT3G26320.1	CYP71B36	cytochrome P450, family 71, subfamily B, polypeptide 36	putative cytochrome P450	cytochrome P450, family 71, subfamily B, polypeptide 36 (CYP71B36); FUNCTIONS IN: electron carrier activity, monooxygenase activity, iron ion binding, oxygen binding, heme binding; INVOLVED IN: oxidation reduction; LOCATED IN: cellular_component unknown; EXPRESSED IN: 8 plant structures; EXPRESSED DURING: LP.06 six leaves visible, LP.04 four leaves visible, LP.10 ten leaves visible, LP.02 two lea…		0.034	0.69	0.088	0.103	0.006	0.052	0.481	0.633	0.472	0.003	0.008	0.006	0.021	0	0	0.84	0.37	0.006	0.543	1.104	0.448	1.218	7.126		PtpAffx.54125.1.A1_s_at	11.652	7.78315	8.13557	9.47161
2	Potri.002G026200		LG_2	1684919	1686043		2.93	3BT5yOR													0.684	0.591	0.308	4.693	0.286	1.478	0.269	0.803	7.33	0.945	2.226	1.499	4.407	5.149	1.456	2.374	2.26	0.321	1.336	1.236	2.09	0.536	42.277		PtpAffx.5514.7.A1_a_at	6.72616	6.87349	7.63233	6.82633
2	Potri.002G026300		LG_2	1691643	1693853		2.93	3BT5yOR		Cytochrome P450	FAMILY NOT NAMED				AT4G31500.1	ATR4,CYP83B1,RED1,RNT1,SUR2	cytochrome P450, family 83, subfamily B, polypeptide 1	Encodes an oxime-metabolizing enzyme in the biosynthetic pathway of glucosinolates. Is required for phytochrome signal transduction in red light. Mutation confers auxin overproduction.	cytochrome P450, family 83, subfamily B, polypeptide 1 (CYP83B1); FUNCTIONS IN: oxidoreductase activity, acting on paired donors, with incorporation or reduction of molecular oxygen, NADH or NADPH as one donor, and incorporation of one atom of oxygen, oxygen binding; INVOLVED IN: in 9 processes; LOCATED IN: mitochondrion, endoplasmic reticulum, plasma membrane, membrane; EXPRESSED IN: 24 plant st…		0	0	0	0	0	0.012	0	0.007	0	0	0	0	0.008	0.012	0	0.026	0.039	0.124	0.04	0	0	0	0.268		PtpAffx.217122.1.S1_at	6.15402	5.69986	5.49894	6.34336
2	Potri.002G026400		LG_2	1694134	1695826		2.93	3BT5yOR			REGULATOR OF CHROMOSOME CONDENSATION				AT1G19880.1		Regulator of chromosome condensation (RCC1) family protein		Regulator of chromosome condensation (RCC1) family protein; CONTAINS InterPro DOMAIN/s: Regulator of chromosome condensation/beta-lactamase-inhibitor protein II (InterPro:IPR009091), Regulator of chromosome condensation, RCC1 (InterPro:IPR000408); BEST Arabidopsis thaliana protein match is: Regulator of chromosome condensation (RCC1) family protein (TAIR:AT5G63860.1); Has 17859 Blast hits to 6314…		0.455	1.14	0.522	0.912	1.049	0.45	0.376	0.275	2.381	0.839	0.831	1.226	0.948	0.733	0.83	1.515	1.021	0.624	1.203	0.822	1.172	1.339	20.663		na	na	na	na	na
2	Potri.002G026500		LG_2	1705572	1707623		2.93	3BT5yOR		Cytochrome P450	FAMILY NOT NAMED				AT4G31500.1	ATR4,CYP83B1,RED1,RNT1,SUR2	cytochrome P450, family 83, subfamily B, polypeptide 1	Encodes an oxime-metabolizing enzyme in the biosynthetic pathway of glucosinolates. Is required for phytochrome signal transduction in red light. Mutation confers auxin overproduction.	cytochrome P450, family 83, subfamily B, polypeptide 1 (CYP83B1); FUNCTIONS IN: oxidoreductase activity, acting on paired donors, with incorporation or reduction of molecular oxygen, NADH or NADPH as one donor, and incorporation of one atom of oxygen, oxygen binding; INVOLVED IN: in 9 processes; LOCATED IN: mitochondrion, endoplasmic reticulum, plasma membrane, membrane; EXPRESSED IN: 24 plant st…		0.124	0.217	0.074	0.025	0	0.014	0.039	0.045	0.192	0	0	0	0.133	0.116	0.006	4.98	3.612	2.309	2.278	0.102	0.136	0.038	14.44		Ptp.5109.1.S1_at	7.01821	5.28691	5.15284	6.17852
2	Potri.002G026600		LG_2	1707885	1714831		2.93	3BT5yOR		Regulator of chromosome condensation (RCC1) repeat	REGULATOR OF CHROMOSOME CONDENSATION				AT1G19880.1		Regulator of chromosome condensation (RCC1) family protein		Regulator of chromosome condensation (RCC1) family protein; CONTAINS InterPro DOMAIN/s: Regulator of chromosome condensation/beta-lactamase-inhibitor protein II (InterPro:IPR009091), Regulator of chromosome condensation, RCC1 (InterPro:IPR000408); BEST Arabidopsis thaliana protein match is: Regulator of chromosome condensation (RCC1) family protein (TAIR:AT5G63860.1); Has 17859 Blast hits to 6314…		2.068	1.606	1.876	1.798	1.596	1.104	1.507	0.773	3.478	1.187	1.871	1.82	2.104	1.921	2.106	2.237	1.955	2.154	1.519	1.519	1.457	1.275	38.931		PtpAffx.17087.1.S1_s_at	6.90279	8.57175	8.83272	8.18578
2	Potri.002G026700		LG_2	1719702	1723031		2.93	3BT5yOR		GAGA binding protein-like family	FAMILY NOT NAMED				AT2G21240.1	ATBPC4,BBR,BPC4	basic pentacysteine 4	Encodes a member of the BASIC PENTACYSTEINE (BPC) proteins. BPC proteins are plant-specific transcription factors present throughout land plants. BPC transcription factor family is integral for a wide range of processes that support normal growth and development.	basic pentacysteine 4 (BPC4); CONTAINS InterPro DOMAIN/s: GAGA binding-like (InterPro:IPR010409); BEST Arabidopsis thaliana protein match is: basic pentacysteine 5 (TAIR:AT4G38910.2); Has 263 Blast hits to 247 proteins in 33 species: Archae - 0; Bacteria - 2; Metazoa - 40; Fungi - 0; Plants - 219; Viruses - 0; Other Eukaryotes - 2 (source: NCBI BLink).		4.146	5.262	5.946	7.664	4.465	3.173	4.157	2.407	10.693	5.292	5.349	5.455	7.694	8.084	4.652	5.451	5.169	3.713	3.713	7.726	8.34	4.892	123.443		Ptp.6630.1.S1_at	7.69092	7.94911	7.59582	7.67214
2	Potri.002G026800		LG_2	1726829	1727942		2.93	3BT5yOR		Core histone H2A/H2B/H3/H4	HISTONE H3	Histones H3 and H4		histone H3	AT4G40030.2		Histone superfamily protein		Histone superfamily protein; FUNCTIONS IN: DNA binding; INVOLVED IN: nucleosome assembly; LOCATED IN: nucleosome; EXPRESSED IN: 25 plant structures; EXPRESSED DURING: 16 growth stages; CONTAINS InterPro DOMAIN/s: Histone H3 (InterPro:IPR000164), Histone-fold (InterPro:IPR009072), Histone core (InterPro:IPR007125); BEST Arabidopsis thaliana protein match is: Histone superfamily protein (TAIR:AT5G1…		10.592	9.896	11.671	19.295	17.933	11.493	12.602	13.357	28.033	28.357	36.186	37.223	18.982	14.515	22.441	19.391	20.47	17.763	25.097	31.141	29.382	16.937	452.757		PtpAffx.6315.2.S1_a_at	10.7918	10.4155	9.97015	10.652
2	Potri.002G026900		LG_2	1729563	1729815		2.93	3BT5yOR													0.065	0.379	0.298	0.101	0.093	0.104	0	0.545	0.074	0.453	0	0.134	0	0.104	0	0	0	0.072	0.35	0.12	0.287	0.742	3.921		na	na	na	na	na
2	Potri.002G027000		LG_2	1730884	1732679		2.93	3BT5yOR		Domain of unknown function (DUF1929)	FAMILY NOT NAMED		Galactose oxidase.		AT1G75620.1		glyoxal oxidase-related protein		glyoxal oxidase-related protein; FUNCTIONS IN: molecular_function unknown; INVOLVED IN: biological_process unknown; LOCATED IN: endomembrane system; EXPRESSED IN: root, flower; EXPRESSED DURING: 4 anthesis; CONTAINS InterPro DOMAIN/s: Galactose oxidase/kelch, beta-propeller (InterPro:IPR011043), Galactose oxidase, beta-propeller (InterPro:IPR015916), Immunoglobulin E-set (InterPro:IPR014756), Gly…		1.015	2.654	2.315	0.907	1.576	0.798	0.986	1.945	0.302	1.971	0.462	0.776	0.975	0.707	0.696	0.15	0.1	1.081	0.168	0.411	0.403	2.363	22.761		na	na	na	na	na
2	Potri.002G027100		LG_2	1751036	1757476		2.93	3BT5yOR		NAD(P)-binding Rossmann-like domain	AMINE OXIDASE	Amine oxidase	Spermine oxidase.		AT4G16310.1	LDL3	LSD1-like 3		LSD1-like 3 (LDL3); FUNCTIONS IN: primary amine oxidase activity; EXPRESSED IN: cultured cell; CONTAINS InterPro DOMAIN/s: Amine oxidase (InterPro:IPR002937), Adrenodoxin reductase (InterPro:IPR000759), SWIRM (InterPro:IPR007526); BEST Arabidopsis thaliana protein match is: Flavin containing amine oxidoreductase family protein (TAIR:AT3G10390.1); Has 1823 Blast hits to 1718 proteins in 423 specie…		1.61	1.308	1.552	2.12	1.553	1.41	1.598	1.194	3.435	1.212	1.233	1.158	3.457	3.603	1.988	1.399	1.433	1.549	0.864	1.408	1.583	1.273	37.94		PtpAffx.201617.1.S1_at	4.10392	5.52139	5.98886	5.39467
2	Potri.002G027200		LG_2	1761970	1764860		2.93	3BT5yOR		ATP synthase subunit C	V-TYPE PROTON ATPASE PROTEOLIPID SUBUNIT	Vacuolar H+-ATPase V0 sector, subunits c/c'		V-type H+-transporting ATPase 16kDa proteolipid subunit [EC:3.6.3.14]	AT1G19910.1	ATVHA-C2,AVA-2PE,AVA-P2	ATPase, F0/V0 complex, subunit C protein	vacuolar H+-pumping ATPase 16 kDa proteolipid (ava-p2)	AVA-P2; FUNCTIONS IN: ATPase activity, proton-transporting ATPase activity, rotational mechanism; INVOLVED IN: ATP synthesis coupled proton transport; LOCATED IN: vacuolar proton-transporting V-type ATPase, V0 domain, plasma membrane, vacuole; EXPRESSED IN: cultured cell; CONTAINS InterPro DOMAIN/s: ATPase, F0/V0 complex, subunit C (InterPro:IPR002379), ATPase, V0 complex, proteolipid subunit C, …		3.475	3.296	3.5	2.952	2.2	5.167	3.334	3.335	2.347	2.908	2.689	3.029	2.426	2.304	1.86	2.928	3.308	3.617	4.056	4.623	3.972	2.915	70.241		PtpAffx.5430.4.S1_a_at	9.38541	9.39512	9.34862	10.0586
2	Potri.002G027300		LG_2	1767655	1771195		2.93	3BT5yOR		alpha/beta hydrolase fold	ALPHA/BETA HYDROLASE FOLD-CONTAINING PROTEIN	Predicted hydrolase/acyltransferase (alpha/beta hydrolase superfamily)	1-acylglycerol-3-phosphate O-acyltransferase.		AT4G24160.1		alpha/beta-Hydrolases superfamily protein	Encodes a soluble lysophosphatidic acid acyltransferase with additional triacylglycerol lipase and phosphatidylcholine hydrolyzing enzymatic activities. Plays a pivotal role in maintaining the lipid homeostasis by regulating both phospholipid and neutral lipid levels.	alpha/beta-Hydrolases superfamily protein; CONTAINS InterPro DOMAIN/s: Alpha/beta hydrolase fold-1 (InterPro:IPR000073); BEST Arabidopsis thaliana protein match is: alpha/beta-Hydrolases superfamily protein (TAIR:AT1G64670.1); Has 13697 Blast hits to 13658 proteins in 1951 species: Archae - 114; Bacteria - 10198; Metazoa - 427; Fungi - 417; Plants - 428; Viruses - 0; Other Eukaryotes - 2113 (sour…		0.95	1.203	1.49	2.355	0.685	1.553	1.301	1.887	1.905	1.385	1.267	1.329	2.535	2.674	1.165	2.132	1.859	2.338	3.205	1.747	2.047	1.364	38.376		PtpAffx.93473.1.A1_at	9.56198	8.59587	8.02355	8.4936
2	Potri.002G027400		LG_2	1776774	1780148		2.93	3BT5yOR		Leucine rich repeat N-terminal domain		Serine/threonine protein kinase	Non-specific serine/threonine protein kinase.		AT1G75640.1		Leucine-rich receptor-like protein kinase family protein		Leucine-rich receptor-like protein kinase family protein; FUNCTIONS IN: protein serine/threonine kinase activity, kinase activity, ATP binding; INVOLVED IN: transmembrane receptor protein tyrosine kinase signaling pathway, protein amino acid phosphorylation; LOCATED IN: plasma membrane; EXPRESSED IN: 18 plant structures; EXPRESSED DURING: 7 growth stages; CONTAINS InterPro DOMAIN/s: Protein kinas…		0.842	0.313	0.636	1.397	0.484	0.039	0.135	0.005	0.682	0.092	1.327	0.357	1.612	1.139	1.249	0.238	0.296	1.116	0.594	0.625	0.654	0.259	14.091		PtpAffx.201618.1.S1_at	5.27538	6.316	6.32352	5.14886
2	Potri.002G027500		LG_2	1784938	1787162		2.93	3BT5yOR							AT5G42480.1	ARC6	Chaperone DnaJ-domain superfamily protein	Shows homology to the cyanobacterial cell division protein Ftn2, mutant only has two mesophyll cell chloroplasts. Protein was localized to a ring at the center of the chloroplasts. Probably involved in functions in the assembly and/or stabilization of the plastid-dividing FtsZ ring, inhibiting FtsZ filament formation in the chloroplast.	ACCUMULATION AND REPLICATION OF CHLOROPLASTS 6 (ARC6); FUNCTIONS IN: protein binding; INVOLVED IN: protein folding, chloroplast fission, chloroplast organization; LOCATED IN: chloroplast, chloroplast inner membrane, chloroplast envelope; EXPRESSED IN: 22 plant structures; EXPRESSED DURING: 13 growth stages; CONTAINS InterPro DOMAIN/s: Heat shock protein DnaJ, N-terminal (InterPro:IPR001623); BEST…		0.015	0.011	0.009	0.31	0	0.013	0.018	0.016	0.01	0.004	0.068	0.005	0.207	0.179	0.011	0	0	0.008	0	0.006	0.003	0	0.893		PtpAffx.201619.1.S1_at	3.90415	3.93868	4.04818	3.84396
2	Potri.002G027600		LG_2	1787660	1793088		2.93	3BT5yOR		Domain of unknown function (DUF3490)	FAMILY NOT NAMED	Kinesin-like protein	Plus-end-directed kinesin ATPase.	centromeric protein E	AT3G51150.2		ATP binding microtubule motor family protein		ATP binding microtubule motor family protein; FUNCTIONS IN: microtubule motor activity, ATP binding; INVOLVED IN: microtubule-based movement; EXPRESSED IN: 21 plant structures; EXPRESSED DURING: 15 growth stages; CONTAINS InterPro DOMAIN/s: Kinesin, motor region, conserved site (InterPro:IPR019821), Protein of unknown function DUF3490 (InterPro:IPR021881), Kinesin, motor domain (InterPro:IPR00175…		0.099	0.154	0.081	0.766	0.102	3.054	2.094	19.919	0.264	0.217	0.324	0.243	0.684	0.677	0.375	0.068	0.076	0.042	0.191	0.062	0.151	0.106	29.749		PtpAffx.201620.1.S1_at	3.9081	4.16247	4.28459	3.79919
2	Potri.002G027700		LG_2	1794244	1794978		2.93	3BT5yOR													0.9	0.996	0.814	1.786	1.969	0.717	0.609	0.246	2.813	0.464	0.801	0.506	1.747	1.224	0.719	0.832	0.554	0.609	0.792	1.007	0.931	0.492	21.528		PtpAffx.136075.1.A1_at	4.08711	4.38941	4.57307	4.37193
2	Potri.002G027800		LG_2	1795251	1797679		2.93	3BT5yOR		DYW family of nucleic acid deaminases	FAMILY NOT NAMED				AT1G25360.1		Pentatricopeptide repeat (PPR) superfamily protein		Pentatricopeptide repeat (PPR) superfamily protein; FUNCTIONS IN: molecular_function unknown; INVOLVED IN: biological_process unknown; LOCATED IN: cellular_component unknown; EXPRESSED IN: 16 plant structures; EXPRESSED DURING: 9 growth stages; CONTAINS InterPro DOMAIN/s: Pentatricopeptide repeat (InterPro:IPR002885); BEST Arabidopsis thaliana protein match is: pentatricopeptide (PPR) repeat-cont…		0.869	0.424	0.752	1.68	1.232	0.605	0.905	0.175	1.657	0.273	0.62	0.526	1.986	1.555	1.036	0.48	0.39	0.738	0.324	0.373	0.599	0.251	17.45		PtpAffx.201621.1.S1_at	3.89664	4.08159	4.15093	3.94012
2	Potri.002G027900		LG_2	1802339	1805908		2.93	3BT5yOR		Tetratricopeptide repeat	TETRATRICOPEPTIDE REPEAT PROTEIN, TPR	Extracellular protein SEL-1 and related proteins			AT1G05150.1		Calcium-binding tetratricopeptide family protein		Calcium-binding tetratricopeptide family protein; FUNCTIONS IN: binding, zinc ion binding, calcium ion binding; INVOLVED IN: biological_process unknown; LOCATED IN: plasma membrane; EXPRESSED IN: 24 plant structures; EXPRESSED DURING: 13 growth stages; CONTAINS InterPro DOMAIN/s: Tetratricopeptide TPR-1 (InterPro:IPR001440), Tetratricopeptide-like helical (InterPro:IPR011990), EF-HAND 2 (InterPro…		6.584	7.784	6.289	5.362	5.216	12.787	13.067	9.275	3.195	5.965	5.872	6.587	9.229	9.718	7.756	9.701	10.179	9.257	6.701	8.831	7.529	6.373	173.257		PtpAffx.13760.1.S1_at	11.627	12.0183	12.3268	12.0379
2	Potri.002G028000		LG_2	1807626	1808489		2.93	3BT5yOR													0	0.287	0.066	0	0	94.911	140.073	7.61	0	0	0	0	0	0	0.014	0	0	0	0.017	0	0	0	242.978		PtpAffx.29030.1.S1_at	3.88532	3.83317	4.28416	4.08687
2	Potri.002G028100		LG_2	1809094	1810368		2.93	3BT5yOR							AT3G49990.1				unknown protein; Has 1524 Blast hits to 1298 proteins in 225 species: Archae - 9; Bacteria - 84; Metazoa - 474; Fungi - 184; Plants - 98; Viruses - 17; Other Eukaryotes - 658 (source: NCBI BLink).		0.9	0.635	0.788	4.328	0.483	1.895	1.833	0.43	2.859	0.678	0.616	0.894	4.285	4.255	0.868	2.161	1.351	1.125	0.757	1.216	1.779	0.511	34.647		PtpAffx.201622.1.S1_at	5.49806	6.31383	6.32992	5.85901
2	Potri.002G028200		LG_2	1813265	1814888		2.93	3BT5yOR		B-box zinc finger	FAMILY NOT NAMED				AT1G75540.1	STH2	salt tolerance homolog2	Encodes a B-box zinc finger transcription factor BBX21 (also named STH2/salt tolerance homolog2 and LHUS/long hypocotyl under shade). Interacts with COP1 to control de-etiolation. Also genetically interacts with COP1 to regulate shade avoidance.	salt tolerance homolog2 (STH2); FUNCTIONS IN: sequence-specific DNA binding transcription factor activity, zinc ion binding; LOCATED IN: intracellular; EXPRESSED IN: 16 plant structures; EXPRESSED DURING: 8 growth stages; CONTAINS InterPro DOMAIN/s: Zinc finger, B-box (InterPro:IPR000315); BEST Arabidopsis thaliana protein match is: B-box zinc finger family protein (TAIR:AT4G39070.1); Has 3177 Bl…		0.411	0.344	0.225	2.216	0.22	9.695	14.638	2.402	4.883	0.403	0.865	0.426	1.199	1.106	0.361	20.187	24.044	21.284	20.261	4.266	6.449	1.219	137.104		na	na	na	na	na
2	Potri.002G028300		LG_2	1831033	1838158		2.93	3BT5yOR		FHA domain	MICROSPHERULE PROTEIN 1				AT3G54350.1	emb1967	Forkhead-associated (FHA) domain-containing protein		embryo defective 1967 (emb1967); CONTAINS InterPro DOMAIN/s: SMAD/FHA domain (InterPro:IPR008984), Forkhead-associated (FHA) domain (InterPro:IPR000253); BEST Arabidopsis thaliana protein match is: Forkhead-associated (FHA) domain-containing protein (TAIR:AT1G75530.1); Has 387 Blast hits to 260 proteins in 92 species: Archae - 0; Bacteria - 0; Metazoa - 229; Fungi - 23; Plants - 94; Viruses - 0; …		0.711	0.828	0.605	1.183	0.567	0.677	0.855	0.521	1.523	0.272	0.559	0.393	1.228	1.185	0.684	1.409	1.331	0.765	0.917	0.674	0.743	0.562	18.192		PtpAffx.201623.1.S1_at	4.97879	5.10815	4.82374	4.77482
2	Potri.002G028400		LG_2	1839938	1842103		2.93	3BT5yOR		K-box region	MADS BOX PROTEIN	MADS box transcription factor		MADS-box transcription factor, plant	AT3G54340.1	AP3,ATAP3	K-box region and MADS-box transcription factor family protein	Floral homeotic gene encoding a MADS domain protein homologous to SRF transcription factors. Specifies petal and stamen identities. Associates with PISTILLATA.	APETALA 3 (AP3); CONTAINS InterPro DOMAIN/s: Transcription factor, MADS-box (InterPro:IPR002100), Transcription factor, K-box (InterPro:IPR002487); BEST Arabidopsis thaliana protein match is: AGAMOUS-like 71 (TAIR:AT5G51870.1); Has 6838 Blast hits to 6837 proteins in 855 species: Archae - 0; Bacteria - 0; Metazoa - 626; Fungi - 302; Plants - 5820; Viruses - 0; Other Eukaryotes - 90 (source: NCBI …		4.386	2.303	5.414	0.585	0.174	9.602	10.421	2.528	0.269	0.035	0.407	0.036	0.188	0.109	0.09	0	0	0.015	0	1.052	1.907	0.066	39.587		PtpAffx.201624.1.S1_at	5.12532	4.96943	4.57482	3.967
2	Potri.002G028500		LG_2	1857724	1860153		2.93	3BT5yOR		Domain of unknown function (DUF702)	FAMILY NOT NAMED				AT1G75520.1	SRS5	SHI-related sequence 5	A member of SHI gene family. Arabidopsis thaliana has ten members that encode proteins with a RING finger-like zinc finger motif. Despite being highly divergent in sequence, many of the SHI-related genes are partially redundant in function and synergistically promote gynoecium, stamen and leaf development in Arabidopsis.	SHI-related sequence 5 (SRS5); CONTAINS InterPro DOMAIN/s: Lateral Root Primordium type 1, C-terminal (InterPro:IPR006511), Zinc finger, Lateral Root Primordium type 1 (InterPro:IPR006510), Protein of unknown function DUF702 (InterPro:IPR007818); BEST Arabidopsis thaliana protein match is: SHI-related sequence 7 (TAIR:AT1G19790.2); Has 299 Blast hits to 299 proteins in 34 species: Archae - 0; Bac…		1.309	0.453	0.976	1.434	0.255	0.616	0.254	0.317	0.454	0.036	1.143	0.05	2.701	2.398	0.827	0.629	0.683	1.427	1.216	0.533	5.356	0.331	23.398		PtpAffx.9719.1.S1_at	3.57568	3.65643	3.32667	3.51586
2	Potri.002G028600		LG_2	1869556	1877373		2.93	3BT5yOR		V-type ATPase 116kDa subunit family	VACUOLAR PROTON ATPASES				AT2G21410.1	VHA-A2	vacuolar proton ATPase A2	Vacuolar proton ATPase subunit VHA-a isoform 2. Localized in the tonoplast. Required for efficient nutrient storage but not for sodium accumulation.	vacuolar proton ATPase A2 (VHA-A2); FUNCTIONS IN: ATPase activity, hydrogen-translocating pyrophosphatase activity; INVOLVED IN: cellular response to nutrient levels, ATP synthesis coupled proton transport; LOCATED IN: in 8 components; EXPRESSED IN: 25 plant structures; EXPRESSED DURING: 13 growth stages; CONTAINS InterPro DOMAIN/s: ATPase, V0/A0 complex, 116kDa subunit (InterPro:IPR002490); BEST…		1.633	1.239	1.446	1.722	1.157	2.037	1.755	1.845	1.384	1.648	1.666	1.722	2.32	2.302	2.42	1.617	1.557	2.095	1.044	1.968	1.978	0.972	37.527		PtpAffx.201626.1.S1_at	7.28685	8.24376	8.90924	9.49928
2	Potri.002G028700		LG_2	1875617	1878286		2.93	3BT5yOR		Cathepsin propeptide inhibitor domain (I29)	CYSTEINE PROTEASE FAMILY C1-RELATED	Cysteine proteinase Cathepsin F	Cathepsin F.	cathepsin F [EC:3.4.22.41]	AT4G39090.1	RD19,RD19A	Papain family cysteine protease	Similar to cysteine proteinases, induced by desiccation but not abscisic acid. Required for RRS1-R mediated resistance against Ralstonia solanacearum. Interacts with the R. solanacearum type III effector PopP2. RD19 associates with PopP2 to form a nuclear complex that is required for activation of the RRS1-R?mediated resistance response.	RESPONSIVE TO DEHYDRATION 19 (RD19); CONTAINS InterPro DOMAIN/s: Peptidase C1A, papain (InterPro:IPR013128), Proteinase inhibitor I29, cathepsin propeptide (InterPro:IPR013201), Peptidase C1A, papain C-terminal (InterPro:IPR000668), Peptidase, cysteine peptidase active site (InterPro:IPR000169); BEST Arabidopsis thaliana protein match is: Papain family cysteine protease (TAIR:AT2G21430.1); Has 30…		50.26	65.647	72.176	48.319	19.363	24.662	23.214	41.104	78.62	39.106	31.97	40.742	64.473	67.02	27.68	24.506	24.556	13.987	18.636	37.018	43.616	40.765	897.44		PtpAffx.31246.1.S1_at	10.0302	10.4703	10.9931	11.6038
2	Potri.002G028800		LG_2	1886205	1886952		2.93	3BT5yOR		Core histone H2A/H2B/H3/H4	HISTONE H3	Histones H3 and H4		histone H3	AT5G10400.1		Histone superfamily protein		Histone superfamily protein; FUNCTIONS IN: DNA binding; INVOLVED IN: nucleosome assembly; LOCATED IN: chloroplast, nucleosome; EXPRESSED IN: 21 plant structures; EXPRESSED DURING: 14 growth stages; CONTAINS InterPro DOMAIN/s: Histone H3 (InterPro:IPR000164), Histone-fold (InterPro:IPR009072), Histone core (InterPro:IPR007125); BEST Arabidopsis thaliana protein match is: Histone superfamily protei…		65.958	43.932	46.129	174.869	208.465	24.795	48.195	10.046	2.783	109.693	425.653	324.143	68.83	40.214	265.548	52.702	45.212	71.421	94.65	93.184	116.462	54.219	2387.1		PtpAffx.65214.1.A1_at	4.29956	4.00008	3.91553	3.97034
2	Potri.002G028900		LG_2	1887209	1890504		2.93	3BT5yOR		Transcription initiation factor IIF, beta subunit	GENERAL TRANSCRIPTION FACTOR IIF SUBUNIT 2	Transcription initiation factor IIF, small subunit (RAP30)	DNA helicase.	transcription initiation factor TFIIF subunit beta [EC:3.6.4.12]	AT1G75510.1		Transcription initiation factor IIF, beta subunit		Transcription initiation factor IIF, beta subunit; FUNCTIONS IN: RNA polymerase II transcription factor activity, general RNA polymerase II transcription factor activity, catalytic activity, ATP binding, ATP-dependent helicase activity; INVOLVED IN: transcription initiation from RNA polymerase II promoter, transcription from RNA polymerase II promoter; LOCATED IN: mitochondrion, transcription fac…		0.539	0.738	0.785	2.18	0.34	0.63	0.511	0.458	2.844	0.744	1.174	0.761	2.485	2.622	1.056	1.932	1.609	2.044	1.432	2.439	2.636	1.052	31.011		PtpAffx.8075.4.S1_at	8.46601	8.20558	8.35818	8.56752
2	Potri.002G029000		LG_2	1892856	1894162		2.93	3BT5yOR													0	0	0	0.059	0	0	0.03	0.025	0.047	0	0	0	0	0	0.009	0	0	0.01	0.011	0	0.011	0	0.202		na	na	na	na	na
2	Potri.002G029100		LG_2	1902652	1904185		2.93	3BT5yOR		EamA-like transporter family	FAMILY NOT NAMED				AT1G75500.2	WAT1	Walls Are Thin 1	An Arabidopsis thaliana homolog of Medicago truncatula NODULIN21 (MtN21). The gene encodes a plant-specific, predicted integral membrane protein and is a member of the Plant-Drug/Metabolite Exporter (P-DME) family (Transporter Classification number: TC 2.A.7.3) and the nodulin MtN21-like transporter family.	Walls Are Thin 1 (WAT1); CONTAINS InterPro DOMAIN/s: Protein of unknown function DUF6, transmembrane (InterPro:IPR000620); BEST Arabidopsis thaliana protein match is: nodulin MtN21 /EamA-like transporter family protein (TAIR:AT3G53210.1).		22.243	7.675	20.002	9.563	7.609	2.652	7.668	18.234	7.81	22.819	20.522	22.622	5.458	5.519	18.48	54.423	63.826	59.18	56	125.243	85.45	26.279	669.277		Ptp.677.1.A1_s_at	12.1816	13.4081	13.5474	13.0359
2	Potri.002G029200		LG_2	1907436	1910615		2.93	3BT5yOR		POT family	OLIGOPEPTIDE TRANSPORTER-RELATED		Peptide-transporting ATPase.		AT3G54140.1	ATPTR1,PTR1	peptide transporter 1	Encodes a di- and tri-peptide transporter that recognizes a variety of different amino acid combinations. GFP-tagged PTR1 localizes to the plasma membrane and has 8 to 11 predicted transmembrane domains. PTR1 is expressed in a number of different vascular tissues throughout the plant based on promoter:GUS expression analysis. ptr1 mutants have a lower dry weight than wild type plants when both ar…	peptide transporter 1 (PTR1); FUNCTIONS IN: dipeptide transporter activity, tripeptide transporter activity, transporter activity; INVOLVED IN: dipeptide transport, oligopeptide transport, nitrogen compound metabolic process, tripeptide transport; LOCATED IN: plasma membrane, membrane; EXPRESSED IN: 40 plant structures; EXPRESSED DURING: 10 growth stages; CONTAINS InterPro DOMAIN/s: PTR2 family p…		0.363	0.474	0.533	0.792	0.587	0.235	0.233	1.048	0.007	0.441	0.352	0.398	2.836	3.028	0.774	0.317	0.415	0.031	0.286	5.638	4.914	1.062	24.764		PtpAffx.88399.1.A1_at	8.78591	8.51886	6.86598	6.29171
2	Potri.002G029300		LG_2	1915139	1918462		2.93	3BT5yOR		Calcineurin-like phosphoesterase	ACID PHOSPHATASE RELATED		Acid phosphatase.		AT2G27190.1	ATPAP1,ATPAP12,PAP1,PAP12	purple acid phosphatase 12	Encodes a root-secreted purple acid phosphatase involved in extracellular phosphate-scavenging.	purple acid phosphatase 12 (PAP12); FUNCTIONS IN: protein serine/threonine phosphatase activity, acid phosphatase activity; INVOLVED IN: cellular response to phosphate starvation; LOCATED IN: plant-type cell wall; EXPRESSED IN: 24 plant structures; EXPRESSED DURING: 13 growth stages; CONTAINS InterPro DOMAIN/s: Purple acid phosphatase, N-terminal (InterPro:IPR015914), Metallophosphoesterase (Inte…		1.872	0.921	1.336	4.89	0.768	2.315	1.826	1.425	1.344	1.322	2.057	1.542	9.145	9.172	1.796	1.122	0.856	2.377	1.068	2.307	2.876	0.988	53.325		PtpAffx.33535.2.A1_at	10.1573	8.93567	7.1364	5.11593
2	Potri.002G029400		LG_2	1920383	1921339		2.93	3BT5yOR		AP2 domain	FAMILY NOT NAMED				AT1G75490.1		Integrase-type DNA-binding superfamily protein	encodes a member of the DREB subfamily A-2 of ERF/AP2 transcription factor family. The protein contains one AP2 domain. There are eight members in this subfamily including DREB2A AND DREB2B that are involved in response to drought.	Integrase-type DNA-binding superfamily protein; CONTAINS InterPro DOMAIN/s: DNA-binding, integrase-type (InterPro:IPR016177), Pathogenesis-related transcriptional factor/ERF, DNA-binding (InterPro:IPR001471); BEST Arabidopsis thaliana protein match is: Integrase-type DNA-binding superfamily protein (TAIR:AT5G18450.1); Has 5736 Blast hits to 5602 proteins in 247 species: Archae - 0; Bacteria - 2; …		0.017	0	0	0.458	0	0.028	0.085	0.159	0.119	0	0	0	0.096	0.028	0	0	0.011	0	0	0	0	0.027	1.028		PtpAffx.201627.1.S1_at	3.72413	3.56955	3.85826	3.69551
2	Potri.002G029500		LG_2	1922007	1922705		2.93	3BT5yOR													0.272	0.116	0.083	0.468	0.409	0.122	0	0.1	0.108	0.162	0.199	0.193	0.096	0.416	0.053	0.078	0.165	0.1	0.145	0.131	0.07	0.706	4.192		na	na	na	na	na
2	Potri.002G029600		LG_2	1923121	1927282		2.93	3BT5yOR		GTP1/OBG	DEVELOPMENTALLY REGULATED GTP-BINDING PROTEIN-RELATED	Predicted GTP-binding protein (ODN superfamily)			AT5G18570.1	ATOBGC,CPSAR1,EMB269	GTP1/OBG family protein	Encodes AtObgC, a plant ortholog of bacterial Obg. AtObgC is a chloroplast-targeting GTPase essential for early embryogenesis. Mutations in this locus result in embryo lethality. The protein is dually localized in the stroma and the inner envelope membrane and is involved in thylakoid membrane biogenesis and functions primarily in plastid ribosome biogenesis during chloroplast development.	EMBRYO DEFECTIVE 269 (EMB269); FUNCTIONS IN: GTPase activity; INVOLVED IN: response to light stimulus, thylakoid membrane organization, embryo development, embryo development ending in seed dormancy; LOCATED IN: chloroplast, chloroplast stroma, chloroplast inner membrane; EXPRESSED IN: 22 plant structures; EXPRESSED DURING: 13 growth stages; CONTAINS InterPro DOMAIN/s: GTP1/OBG subdomain (InterPr…		12.367	11.748	8.781	10.656	26.687	5.335	5.802	4.815	15.637	9.023	8.687	10.196	9.401	9.933	11.014	3.098	3.214	2.89	3.05	4.495	5.164	12.664	194.657		PtpAffx.19700.2.A1_at	8.00782	7.46519	7.41747	7.27299
2	Potri.002G029700		LG_2	1927634	1930551		2.93	3BT5yOR		CTLH/CRA C-terminal to LisH motif domain	RAN BINDING PROTEIN 9-RELATED	LisH motif-containing protein			AT1G06060.1		LisH and RanBPM domains containing protein		LisH and RanBPM domains containing protein; CONTAINS InterPro DOMAIN/s: Ran binding protein, CRA domain (InterPro:IPR019589), CTLH, C-terminal LisH motif (InterPro:IPR006595), LisH dimerisation motif (InterPro:IPR006594), Ran binding protein-like, CRA domain (InterPro:IPR013144); BEST Arabidopsis thaliana protein match is: SPla/RYanodine receptor (SPRY) domain-containing protein (TAIR:AT1G35470.2…		1.951	1.742	2.043	2.456	0.887	1.791	1.848	1.314	3.051	1.706	2.825	2.02	2.263	2.34	2.101	3.069	2.876	2.727	2.426	3.174	3.055	1.898	49.563		PtpAffx.29473.1.S1_s_at	8.20915	9.25947	9.16663	9.10426
2	Potri.002G029800		LG_2	1932623	1934376		2.93	3BT5yOR		Papain family cysteine protease	CYSTEINE PROTEASE FAMILY C1-RELATED		Zingipain.		AT1G09850.1	XBCP3	xylem bark cysteine peptidase 3	Arabidopsis thaliana papain-like cysteine peptidase	xylem bark cysteine peptidase 3 (XBCP3); FUNCTIONS IN: cysteine-type endopeptidase activity, cysteine-type peptidase activity; INVOLVED IN: proteolysis; LOCATED IN: vacuole; EXPRESSED IN: 24 plant structures; EXPRESSED DURING: 15 growth stages; CONTAINS InterPro DOMAIN/s: Peptidase C1A, papain (InterPro:IPR013128), Proteinase inhibitor I29, cathepsin propeptide (InterPro:IPR013201), Granulin (Int…		0.684	0.359	0.378	0.656	0.291	1.713	0.703	1.879	0.919	0.671	1.047	0.779	0.738	0.59	0.865	0.451	0.443	0.432	0.192	0.553	0.868	0.2	15.411		PtpAffx.201629.1.S1_at	5.40215	5.19309	4.70185	4.75009
2	Potri.002G029900		LG_2	1934450	1936495		2.93	3BT5yOR		ATP-dependent protease La (LON) domain	RING FINGER PROTEIN 127		Endopeptidase La.		AT1G75460.1		ATP-dependent protease La (LON) domain protein		ATP-dependent protease La (LON) domain protein; FUNCTIONS IN: ATP-dependent peptidase activity; INVOLVED IN: proteolysis; LOCATED IN: chloroplast; EXPRESSED IN: 19 plant structures; EXPRESSED DURING: 11 growth stages; CONTAINS InterPro DOMAIN/s: Peptidase S16, lon N-terminal (InterPro:IPR003111); BEST Arabidopsis thaliana protein match is: ATP-dependent protease La (LON) domain protein (TAIR:AT1G…		15.419	19.554	13.759	14.505	34.985	6.953	6.643	10.792	14.406	28.377	15.441	21.63	9.189	8.146	14.363	2.409	2.44	1.679	2.438	9.678	8.448	43.407	304.661		PtpAffx.2901.3.S1_at	8.26027	6.77363	6.56421	6.27733
2	Potri.002G030000		LG_2	1942578	1944110		2.93	3BT5yOR		AhpC/TSA family	THIOREDOXIN	Thioredoxin	Monodehydroascorbate reductase (NADH).	thioredoxin 1	AT1G45145.1	ATH5,ATTRX5,LIV1,TRX5	thioredoxin H-type 5	encodes a cytosolic thioredoxin that reduces disulfide bridges of target proteins by the reversible formation of a disulfide bridge between two neighboring Cys residues present in the active site. Thioredoxins have been found to regulate a variety of biological reactions in prokaryotic and eukaryotic cells.	thioredoxin H-type 5 (TRX5); FUNCTIONS IN: oxidoreductase activity, acting on sulfur group of donors, disulfide as acceptor; INVOLVED IN: response to oxidative stress, response to cadmium ion, defense response to fungus, response to microbial phytotoxin; LOCATED IN: cytosol, plasma membrane; EXPRESSED IN: 25 plant structures; EXPRESSED DURING: 15 growth stages; CONTAINS InterPro DOMAIN/s: Thiored…		14.044	15.939	25.673	72.424	14.56	24.165	28.975	27.839	27.574	56.529	57.721	47.164	57.932	67.067	41.898	68.827	76.536	39.333	60.517	95.083	98.758	31.746	1050.3		PtpAffx.37138.2.S1_at	4.95494	5.03913	5.1042	4.89457
2	Potri.002G030100		LG_2	1947603	1948965		2.93	3BT5yOR		Jacalin-like lectin domain	KELCH REPEAT DOMAIN				AT1G19715.3		Mannose-binding lectin superfamily protein		Mannose-binding lectin superfamily protein; FUNCTIONS IN: molecular_function unknown; INVOLVED IN: biological_process unknown; LOCATED IN: cellular_component unknown; EXPRESSED IN: 22 plant structures; EXPRESSED DURING: 13 growth stages; CONTAINS InterPro DOMAIN/s: Mannose-binding lectin (InterPro:IPR001229); BEST Arabidopsis thaliana protein match is: Mannose-binding lectin superfamily protein (…		0	0	0	0	0	0	0	0.012	0	0	0	0	0	0	0	0	0	0	0	0	0	0	0.012		PtpAffx.201631.1.S1_at	3.78054	3.66292	3.51754	3.45169
2	Potri.002G030200		LG_2	1950976	1954544		2.93	3BT5yOR		DYW family of nucleic acid deaminases	FAMILY NOT NAMED				AT1G19720.1		Pentatricopeptide repeat (PPR-like) superfamily protein		Pentatricopeptide repeat (PPR-like) superfamily protein; INVOLVED IN: biological_process unknown; LOCATED IN: nucleus, chloroplast, cytoplasm; CONTAINS InterPro DOMAIN/s: Pentatricopeptide repeat (InterPro:IPR002885); BEST Arabidopsis thaliana protein match is: Tetratricopeptide repeat (TPR)-like superfamily protein (TAIR:AT3G57430.1); Has 61333 Blast hits to 15549 proteins in 316 species: Archae…		1.636	1.324	1.747	1.922	1.637	0.71	1.066	0.596	2.182	1.607	1.552	1.571	2.651	3.03	2.431	1.02	1.01	1.021	0.441	1.224	1.327	1.257	32.962		PtpAffx.37162.1.A1_at	4.39025	4.1361	3.85276	3.94858
2	Potri.002G030300		LG_2	1954958	1955241		2.93	3BT5yOR													0.479	0.66	0.465	0.74	0.885	0.186	0.591	0.125	0.887	0.538	0.581	1.048	0.961	0.557	1.657	0.282	0.226	0.261	0	0.39	0.426	1.521	13.466		na	na	na	na	na
2	Potri.002G030400		LG_2	1955593	1958288		2.93	3BT5yOR		Jacalin-like lectin domain	KELCH REPEAT DOMAIN				AT1G19715.3		Mannose-binding lectin superfamily protein		Mannose-binding lectin superfamily protein; FUNCTIONS IN: molecular_function unknown; INVOLVED IN: biological_process unknown; LOCATED IN: cellular_component unknown; EXPRESSED IN: 22 plant structures; EXPRESSED DURING: 13 growth stages; CONTAINS InterPro DOMAIN/s: Mannose-binding lectin (InterPro:IPR001229); BEST Arabidopsis thaliana protein match is: Mannose-binding lectin superfamily protein (…		0.271	0.6	0.678	0.727	0.677	0.412	0.301	0.243	0.495	0.767	0.379	0.589	0.351	0.552	0.697	0.878	1.523	1.308	0.925	4.338	3.223	1.831	21.765		PtpAffx.201633.1.S1_s_at	10.3475	9.51449	7.22465	5.68635
2	Potri.002G030500		LG_2	1968546	1974210		2.93	3BT5yOR		FAD binding domain	GULONOLACTONE OXIDASE		Cytokinin dehydrogenase.	cytokinin dehydrogenase [EC:1.5.99.12]	AT1G75450.1	ATCKX5,ATCKX6,CKX5	cytokinin oxidase 5	This gene used to be called AtCKX6. It encodes a protein whose sequence is similar to cytokinin oxidase/dehydrogenase, which catalyzes the degradation of cytokinins.	cytokinin oxidase 5 (CKX5); CONTAINS InterPro DOMAIN/s: Cytokinin dehydrogenase 1, FAD/cytokinin binding domain (InterPro:IPR015345), FAD-binding, type 2 (InterPro:IPR016166), Oxygen oxidoreductase covalent FAD-binding site (InterPro:IPR006093), FAD-linked oxidase-like, C-terminal (InterPro:IPR016164), FAD linked oxidase, N-terminal (InterPro:IPR006094); BEST Arabidopsis thaliana protein match is…		0.216	0.096	0.131	0.703	0.189	0.109	0.643	0.327	5.216	0.598	0.368	0.495	0.15	0.042	0.404	1.128	1.394	1.662	0.866	0.286	0.197	0.994	16.214		PtpAffx.201634.1.S1_at	5.46323	5.48454	5.4821	4.98447
2	Potri.002G030600		LG_2	1974347	1974625		2.2	3BT5yOR													0.059	0.343	0.272	0	0	0.613	0.413	0.502	0.249	0	0.041	0	0	0	0	0	0	0.104	0	0	0.033	0.613	3.242		na	na	na	na	na
2	Potri.002G030700		LG_2	1976243	1978331		2.2	3BT5yOR			METHYLTETRAHYDROFOLATE:HOMOCYSTEINE METHYLTRANSFERASE RELATED		16S rRNA (cytidine(1402)-2'-O)-methyltransferase.		AT1G45110.1		Tetrapyrrole (Corrin/Porphyrin) Methylases		Tetrapyrrole (Corrin/Porphyrin) Methylases; FUNCTIONS IN: methyltransferase activity; INVOLVED IN: metabolic process; EXPRESSED IN: 18 plant structures; EXPRESSED DURING: 11 growth stages; CONTAINS InterPro DOMAIN/s: Uncharacterised protein family UPF0011, conserved site (InterPro:IPR018063), Tetrapyrrole methylase (InterPro:IPR000878), Tetrapyrrole methylase, subdomain 1 (InterPro:IPR014777), Un…		0.283	0.359	0.482	0.414	0.1	0.469	0.408	0.442	0.809	0.065	0.02	0.043	0.162	0.076	0.036	0.014	0.036	0.067	0.013	0.042	0.043	0.388	4.771		PtpAffx.201635.1.S1_at	4.22066	4.03831	4.06202	4.22298
2	Potri.002G030800		LG_2	1979129	1981553		2.2	3BT5yOR		Ubiquitin-conjugating enzyme	UBIQUITIN-CONJUGATING ENZYME E2		Ubiquitin--protein ligase.		AT5G42990.1	UBC18	ubiquitin-conjugating enzyme 18		ubiquitin-conjugating enzyme 18 (UBC18); FUNCTIONS IN: ubiquitin-protein ligase activity, small conjugating protein ligase activity; INVOLVED IN: ubiquitin-dependent protein catabolic process; EXPRESSED IN: 22 plant structures; EXPRESSED DURING: 13 growth stages; CONTAINS InterPro DOMAIN/s: Ubiquitin-conjugating enzyme/RWD-like (InterPro:IPR016135), Ubiquitin-conjugating enzyme, E2 (InterPro:IPR0…		1.299	1.759	1.951	3.215	0.565	2.131	2.019	2.542	3.137	1.675	2.116	1.584	2.876	2.847	1.663	3.16	3.171	2.292	3.566	3.398	3.874	2.659	53.499		PtpAffx.6596.1.A1_a_at	10.1297	9.90316	9.26958	9.7137
2	Potri.002G030900		LG_2	1982473	1984661		2.2	3BT5yOR		Associated with HOX	HOMEOBOX PROTEIN TRANSCRIPTION FACTORS				AT1G75430.1	BLH11	BEL1-like homeodomain 11		BEL1-like homeodomain 11 (BLH11); FUNCTIONS IN: sequence-specific DNA binding transcription factor activity; INVOLVED IN: regulation of transcription, DNA-dependent, regulation of transcription; EXPRESSED IN: ovule, pedicel; EXPRESSED DURING: 4 anthesis; CONTAINS InterPro DOMAIN/s: Homeobox (InterPro:IPR001356), Homeodomain-like (InterPro:IPR009057), POX (InterPro:IPR006563), Homeodomain-related …		1.697	1.437	1.452	1.073	0.269	2.235	2.034	1.697	1.385	0.394	0.84	0.584	1.33	1.043	0.739	2.123	2.455	0.369	1.21	1.819	1.655	1.034	28.874		PtpAffx.201636.1.S1_at	5.27265	6.86364	6.5484	5.57746
2	Potri.002G031000		LG_2	1987790	1991074		2.2	3BT5yOR		Homeobox KN domain	HOMEOBOX PROTEIN TRANSCRIPTION FACTORS	Transcription factor MEIS1 and related HOX domain proteins			AT2G16400.1	BLH7	BEL1-like homeodomain 7		BEL1-like homeodomain 7 (BLH7); FUNCTIONS IN: DNA binding, sequence-specific DNA binding transcription factor activity; INVOLVED IN: regulation of transcription, DNA-dependent, regulation of transcription; EXPRESSED IN: 22 plant structures; EXPRESSED DURING: 13 growth stages; CONTAINS InterPro DOMAIN/s: Homeobox (InterPro:IPR001356), Homeodomain-like (InterPro:IPR009057), POX (InterPro:IPR006563)…		7.829	4.884	5.562	1.252	0.406	5.14	4.482	1.489	0.428	0.23	0.134	0.195	0.475	0.755	0.453	17.845	12.596	15.404	8.585	4.264	1.917	0.999	95.324		PtpAffx.45681.1.S1_at	8.033	7.74344	8.19673	10.6005
2	Potri.002G031100		LG_2	1997138	2002480		2.2	3BT5yOR		50S ribosome-binding GTPase	GTP-BINDING PROTEIN HFLX	Predicted GTP binding protein		GTP-binding protein HflX	AT5G57960.1		GTP-binding protein, HflX		GTP-binding protein, HflX; FUNCTIONS IN: GTP binding; LOCATED IN: chloroplast; EXPRESSED IN: 22 plant structures; EXPRESSED DURING: 13 growth stages; CONTAINS InterPro DOMAIN/s: Small GTP-binding protein (InterPro:IPR005225), GTP1/OBG (InterPro:IPR006073), GTP-binding protein, HflX (InterPro:IPR016496), GTP-binding protein, HSR1-related (InterPro:IPR002917); BEST Arabidopsis thaliana protein matc…		1.542	1.405	1.494	1.73	3.241	0.697	0.81	0.617	2.987	2.121	1.6	2.07	1.595	1.747	2.132	0.738	0.698	0.554	0.479	0.915	1.084	2.369	32.625		PtpAffx.115292.1.S1_at	7.40171	7.36221	7.32935	7.16377
2	Potri.002G031200		LG_2	2002933	2004841		2.2	3BT5yOR		Peroxidase	FAMILY NOT NAMED		Peroxidase.	peroxidase [EC:1.11.1.7]	AT1G44970.1		Peroxidase superfamily protein		Peroxidase superfamily protein; FUNCTIONS IN: peroxidase activity, heme binding; INVOLVED IN: response to oxidative stress, oxidation reduction; LOCATED IN: endomembrane system; EXPRESSED IN: 17 plant structures; EXPRESSED DURING: 7 growth stages; CONTAINS InterPro DOMAIN/s: Haem peroxidase (InterPro:IPR010255), Plant peroxidase (InterPro:IPR000823), Peroxidases heam-ligand binding site (InterPro…		1.984	0.897	1.128	0.073	0.012	17.608	77.034	3.364	0.083	0.057	0.01	0.032	0.122	0.194	0.064	3.456	10.629	19.995	12.91	0.081	0.054	0.077	149.864		PtpAffx.201637.1.S1_at	3.30069	3.42384	3.45777	3.49285
2	Potri.002G031300		LG_2	2005466	2008324		2.2	3BT5yOR		Glycosyl transferases group 1	GLYCOSYLTRANSFERASE	Glycosyltransferase	Alpha,alpha-trehalose synthase.		AT1G75420.1		UDP-Glycosyltransferase superfamily protein		UDP-Glycosyltransferase superfamily protein; FUNCTIONS IN: transferase activity, transferring glycosyl groups; INVOLVED IN: biosynthetic process; LOCATED IN: cellular_component unknown; EXPRESSED IN: 22 plant structures; EXPRESSED DURING: 13 growth stages; CONTAINS InterPro DOMAIN/s: Glycosyl transferase, group 1 (InterPro:IPR001296); BEST Arabidopsis thaliana protein match is: UDP-Glycosyltransf…		1.708	1.477	2.078	2.807	1.232	1.818	4.289	0.922	3.895	2.276	2.613	2.704	3.751	3.123	2.808	1.758	2.005	2.02	1.314	2.611	2.758	1.624	51.591		na	na	na	na	na
2	Potri.002G031400		LG_2	2009528	2012686		2.2	3BT5yOR		Holliday junction DNA helicase ruvB N-terminus	26S PROTEASE REGULATORY SUBUNIT		Proteasome endopeptidase complex.	26S proteasome regulatory subunit T4	AT1G45000.1		AAA-type ATPase family protein		AAA-type ATPase family protein; FUNCTIONS IN: hydrolase activity, nucleoside-triphosphatase activity, ATPase activity, nucleotide binding, ATP binding; INVOLVED IN: protein catabolic process; LOCATED IN: proteasome complex, nucleolus, cell wall, plasma membrane, membrane; EXPRESSED IN: 22 plant structures; EXPRESSED DURING: 14 growth stages; CONTAINS InterPro DOMAIN/s: ATPase, AAA+ type, core (In…		9.723	8.553	10.176	7.705	6.576	7.487	9.19	6.009	9.775	5.599	7.838	6.798	6.859	6.565	7.143	7.869	7.445	9.143	7.38	7.258	6.737	5.722	167.55		PtpAffx.25179.1.A1_at	11.3411	11.3196	11.2848	11.2075
2	Potri.002G031500		LG_2	2014827	2018050		2.2	3BT5yOR			NAD DEPENDENT EPIMERASE/DEHYDRATASE				AT1G19690.1		NAD(P)-binding Rossmann-fold superfamily protein		NAD(P)-binding Rossmann-fold superfamily protein; FUNCTIONS IN: coenzyme binding, binding, catalytic activity; INVOLVED IN: cellular metabolic process, metabolic process; LOCATED IN: chloroplast; EXPRESSED IN: 21 plant structures; EXPRESSED DURING: 13 growth stages; CONTAINS InterPro DOMAIN/s: NAD-dependent epimerase/dehydratase (InterPro:IPR001509), NAD(P)-binding domain (InterPro:IPR016040); Ha…		1.109	1.32	1.315	3.618	1.401	1.333	1.281	1.414	4.656	1.977	2.377	2.046	3.272	3.833	2.8	2.588	2.475	2.549	1.86	2.063	2.433	2.415	50.135		PtpAffx.132059.1.A1_at	7.78695	7.89195	7.87458	8.0732
2	Potri.002G031600		LG_2	2018969	2022042		2.2	3BT5yOR			FAMILY NOT NAMED				AT1G75400.1		RING/U-box superfamily protein		RING/U-box superfamily protein; FUNCTIONS IN: zinc ion binding; INVOLVED IN: N-terminal protein myristoylation; LOCATED IN: chloroplast; EXPRESSED IN: 17 plant structures; EXPRESSED DURING: 9 growth stages; CONTAINS InterPro DOMAIN/s: Zinc finger, RING-type (InterPro:IPR001841); BEST Arabidopsis thaliana protein match is: RING/U-box superfamily protein (TAIR:AT1G19680.1); Has 285 Blast hits to 22…		1.08	1.073	1.076	1.766	1.004	0.89	1.088	0.916	1.804	1.114	1.236	1.241	2.492	2.316	1.406	1.423	1.579	1.196	1.494	1.565	1.754	1.196	30.709		PtpAffx.120736.2.A1_at	9.1429	8.74716	8.5906	8.82927
2	Potri.002G031700		LG_2	2025483	2026678		2.2	3BT5yOR		Translation initiation factor 1A / IF-1	EIF-1A	Translation initiation factor 1A (eIF-1A)		translation initiation factor eIF-1A	AT2G04520.1		Nucleic acid-binding, OB-fold-like protein		Nucleic acid-binding, OB-fold-like protein; FUNCTIONS IN: RNA binding, translation initiation factor activity; INVOLVED IN: translational initiation; LOCATED IN: cellular_component unknown; EXPRESSED IN: 24 plant structures; EXPRESSED DURING: 15 growth stages; CONTAINS InterPro DOMAIN/s: Nucleic acid-binding, OB-fold-like (InterPro:IPR016027), Nucleic acid-binding, OB-fold (InterPro:IPR012340), S…		1.497	1.331	1.149	4.969	0.886	1.393	1.406	1.508	0.488	2.591	2.377	2.626	3.402	4.843	3.083	7.138	8.256	1.16	3.203	5.311	4.3	2.655	65.572		na	na	na	na	na
2	Potri.002G031800		LG_2	2028278	2030938		2.2	3BT5yOR							AT1G04940.1	TIC20	translocon at the inner envelope membrane of chloroplasts 20	Tic20 is believed to function as a component of the protein-conducting channel at the inner envelope membrane. Genes AT1G04940 and AT1G04945 were switched for the TAIR7 genome release to give consistency with MIPs annotation. The Arabidopsis genome encodes four Tic20 homologous proteins, AT1G04940(Tic20-I), AT2G47840(Tic20-II), AT4G03320(Tic20-IV) and AT5G55710(Tic20-V).	translocon at the inner envelope membrane of chloroplasts 20 (TIC20); CONTAINS InterPro DOMAIN/s: Uncharacterised conserved protein ycf60 (InterPro:IPR019109), Chloroplast protein import component Tic20 (InterPro:IPR005691); BEST Arabidopsis thaliana protein match is: HIT-type Zinc finger family protein (TAIR:AT1G04945.3); Has 279 Blast hits to 278 proteins in 76 species: Archae - 0; Bacteria - 1…		24.076	23.738	22.975	24.74	53.465	9.969	12.821	4.474	17.79	27.895	35.352	35.003	20.775	22.525	30.692	12.47	12.367	8.739	11.197	14.935	15.383	18.313	459.694		na	na	na	na	na
2	Potri.002G031900		LG_2	2036521	2036991		2.2	3BT5yOR		bZIP transcription factor	CAMP-RESPONSE ELEMENT BINDING PROTEIN-RELATED				AT1G75390.1	AtbZIP44,bZIP44	basic leucine-zipper 44		basic leucine-zipper 44 (bZIP44); FUNCTIONS IN: DNA binding, protein heterodimerization activity, sequence-specific DNA binding transcription factor activity; INVOLVED IN: regulation of transcription, DNA-dependent; LOCATED IN: chloroplast; CONTAINS InterPro DOMAIN/s: Basic-leucine zipper (bZIP) transcription factor (InterPro:IPR004827), bZIP transcription factor, bZIP-1 (InterPro:IPR011616); BES…		118.609	115.21	105.62	72.51	7.934	180.489	259.248	83.785	56.514	16.75	27.527	17.915	41.665	37.562	18.006	78.789	52.271	140.747	73.137	48.307	82.604	22.525	1657.72		PtpAffx.4946.2.S1_at	9.74883	9.59993	7.7714	8.27672
2	Potri.002G032000		LG_2	2037214	2037339		2.2	3BT5yOR							AT1G75388.1	CPuORF5	conserved peptide upstream open reading frame 5	Upstream open reading frames (uORFs) are small open reading frames found in the 5' UTR of a mature mRNA, and can potentially mediate translational regulation of the largest, or major, ORF (mORF). CPuORF5 represents a conserved upstream opening reading frame relative to major ORF AT1G75390.1	conserved peptide upstream open reading frame 5 (CPuORF5); BEST Arabidopsis thaliana protein match is: conserved peptide upstream open reading frame 1 (TAIR:AT2G18162.1); Has 30201 Blast hits to 17322 proteins in 780 species: Archae - 12; Bacteria - 1396; Metazoa - 17338; Fungi - 3422; Plants - 5037; Viruses - 0; Other Eukaryotes - 2996 (source: NCBI BLink).		176.28	192.609	135.612	96.593	3.955	244.498	324.828	95.618	62.073	16.185	30.213	20.682	66.229	81.477	23.386	79.46	62.232	193.243	65.476	46.727	80.961	24.547	2122.88		na	na	na	na	na
2	Potri.002G032100		LG_2	2054643	2058388		2.2	3BT5yOR		Lipopolysaccharide kinase (Kdo/WaaP) family	MITOGEN-ACTIVATED PROTEIN KINASE		Mitogen-activated protein kinase.	extracellular signal-regulated kinase 1/2 [EC:2.7.11.24]	AT1G10210.1	ATMPK1,MPK1	mitogen-activated protein kinase 1	Encodes ATMPK1.	mitogen-activated protein kinase 1 (MPK1); CONTAINS InterPro DOMAIN/s: Protein kinase, ATP binding site (InterPro:IPR017441), Protein kinase, catalytic domain (InterPro:IPR000719), Serine/threonine-protein kinase domain (InterPro:IPR002290), Serine/threonine-protein kinase-like domain (InterPro:IPR017442), Protein kinase-like domain (InterPro:IPR011009), Serine/threonine-protein kinase, active si…		1.615	1.884	2.068	6.66	0.843	2.409	2.804	1.063	8.122	2.533	2.742	2.525	7.285	7.843	2.987	10.254	10.754	5.73	6.256	3.567	4.421	3.323	97.688		PtpAffx.94440.1.S1_s_at	6.47197	7.46521	7.23147	7.02718
2	Potri.002G032200		LG_2	2065026	2068000		2.2	3BT5yOR		Transferase family	FAMILY NOT NAMED		Omega-hydroxypalmitate O-feruloyl transferase.		AT1G27620.1		HXXXD-type acyl-transferase family protein		HXXXD-type acyl-transferase family protein; FUNCTIONS IN: transferase activity, transferring acyl groups other than amino-acyl groups, transferase activity; INVOLVED IN: biological_process unknown; LOCATED IN: cellular_component unknown; EXPRESSED IN: synergid, pollen tube; CONTAINS InterPro DOMAIN/s: Transferase (InterPro:IPR003480); BEST Arabidopsis thaliana protein match is: HXXXD-type acyl-tr…		0.103	0.015	0.117	0.144	0.295	0	0.047	0	0.174	0.327	0.57	0.221	0.151	0.105	0.504	2.812	2.539	1.16	1.72	3.143	2.328	1.094	17.569		PtpAffx.201638.1.S1_at	6.72059	7.79713	6.73081	5.80871
2	Potri.002G032300		LG_2	2073059	2077211		2.2	3BT5yOR		Cyclin, N-terminal domain	CYCLIN	CDK9 kinase-activating protein cyclin T			AT5G45190.1		Cyclin family protein	Encodes a cyclin T partner CYCT1;5. Plays important roles in infection with Cauliflower mosaic virus (CaMV).	Cyclin family protein; FUNCTIONS IN: cyclin-dependent protein kinase activity; INVOLVED IN: in 6 processes; EXPRESSED IN: 25 plant structures; EXPRESSED DURING: 15 growth stages; CONTAINS InterPro DOMAIN/s: Cyclin-like (InterPro:IPR011028), Transcription regulator cyclin (InterPro:IPR015429), Cyclin-related (InterPro:IPR013763), Cyclin, N-terminal (InterPro:IPR006671), Cyclin (InterPro:IPR006670)…		2.885	2.287	2.232	2.629	2.404	3.231	2.729	14.656	5.362	3.063	4.479	3.645	5.373	4.417	4.498	4.864	5.066	3.138	4.525	3.501	3.735	2.345	91.064		PtpAffx.79572.1.A1_at	5.12916	4.77172	4.67627	5.25929
2	Potri.002G032400		LG_2	2088970	2093493		2.2	3BT5yOR			FAMILY NOT NAMED				AT1G27660.1		basic helix-loop-helix (bHLH) DNA-binding superfamily protein		basic helix-loop-helix (bHLH) DNA-binding superfamily protein; FUNCTIONS IN: sequence-specific DNA binding transcription factor activity; INVOLVED IN: regulation of transcription; LOCATED IN: nucleus; CONTAINS InterPro DOMAIN/s: Helix-loop-helix DNA-binding domain (InterPro:IPR001092), Helix-loop-helix DNA-binding (InterPro:IPR011598); BEST Arabidopsis thaliana protein match is: basic helix-loop-…		0.145	0.166	0.266	0.302	0.271	0.077	0.138	0.103	0.602	0.261	0.639	0.468	0.184	0.191	0.638	0.38	0.756	0.355	0.544	1.252	1.023	0.668	9.429		PtpAffx.201639.1.S1_at	4.41942	5.05613	4.92833	4.52348
2	Potri.002G032500		LG_2	2097746	2101908		2.2	3BT5yOR		Bifunctional nuclease	VON HIPPEL-LINDAU PROTEIN				AT1G75380.3	ATBBD1,BBD1	bifunctional nuclease in basal defense response 1	Encodes a nuclease involved in ABA-mediated callose deposition. It has been shown to interact with JAZ proteins, binds to a jasmonic acid-responsive element (JARE) and repress AtJMT expression.	bifunctional nuclease in basal defense response 1 (BBD1); CONTAINS InterPro DOMAIN/s: Protein of unknown function DUF151 (InterPro:IPR003729), UvrB/UvrC protein (InterPro:IPR001943); BEST Arabidopsis thaliana protein match is: Wound-responsive family protein (TAIR:AT1G19660.2); Has 843 Blast hits to 843 proteins in 291 species: Archae - 44; Bacteria - 501; Metazoa - 0; Fungi - 0; Plants - 105; Vi…		1.037	1.288	1.375	3.35	1.393	1.657	1.572	2.355	5.471	3.891	3.152	2.954	2.902	3.425	2.943	3.49	3.879	2.736	3.696	3.611	4.057	4.257	64.491		PtpAffx.10771.4.S1_at	3.42064	3.55885	3.65643	3.67539
2	Potri.002G032600		LG_2	2103346	2109468		2.2	3BT5yOR		CRAL/TRIO, N-terminal domain	SEC14 RELATED PROTEIN	Phosphatidylinositol transfer protein SEC14 and related proteins			AT2G21520.1		Sec14p-like phosphatidylinositol transfer family protein		Sec14p-like phosphatidylinositol transfer family protein; FUNCTIONS IN: transporter activity; INVOLVED IN: transport; LOCATED IN: intracellular; EXPRESSED IN: 23 plant structures; EXPRESSED DURING: 15 growth stages; CONTAINS InterPro DOMAIN/s: Cellular retinaldehyde-binding/triple function, C-terminal (InterPro:IPR001251), Cellular retinaldehyde-binding/triple function, N-terminal (InterPro:IPR00…		0.79	0.651	0.715	0.74	1.282	0.663	0.626	0.896	1.323	0.944	0.603	0.833	0.568	0.608	0.795	0.311	0.337	0.516	0.296	0.578	0.589	1.299	15.963		PtpAffx.62121.1.S1_at	6.7607	6.41705	6.12005	6.10201
2	Potri.002G032700		LG_2	2109500	2110982		2.2	3BT5yOR		ATPase family associated with various cellular activities (AAA)	BCS1 AAA-TYPE ATPASE			mitochondrial chaperone BCS1	AT3G50930.1	BCS1	cytochrome BC1 synthesis		cytochrome BC1 synthesis (BCS1); FUNCTIONS IN: nucleoside-triphosphatase activity, ATPase activity, nucleotide binding, ATP binding; LOCATED IN: mitochondrion; EXPRESSED IN: 24 plant structures; EXPRESSED DURING: 13 growth stages; CONTAINS InterPro DOMAIN/s: ATPase, AAA-type, core (InterPro:IPR003959), ATPase, AAA+ type, core (InterPro:IPR003593), ATPase, AAA-type, conserved site (InterPro:IPR003…		0.048	0.022	0.118	0.778	0.14	0	0.027	0.024	0.158	0.047	0.717	0.228	4.829	2.838	0.597	0	0.021	0.043	0.019	0.019	0.069	0.058	10.8		PtpAffx.201640.1.S1_at	4.52608	3.92504	3.79744	4.07908
2	Potri.002G032800		LG_2	2113436	2114129		2.2	3BT5yOR		Heavy-metal-associated domain	COPPER TRANSPORT PROTEIN ATOX1-RELATED	Copper chaperone			AT1G01490.2		Heavy metal transport/detoxification superfamily protein		Heavy metal transport/detoxification superfamily protein ; FUNCTIONS IN: metal ion binding; INVOLVED IN: metal ion transport; LOCATED IN: cellular_component unknown; EXPRESSED IN: 22 plant structures; EXPRESSED DURING: 14 growth stages; CONTAINS InterPro DOMAIN/s: Heavy metal transport/detoxification protein (InterPro:IPR006121); BEST Arabidopsis thaliana protein match is: Heavy metal transport/d…		1.111	1.362	1.416	0.12	4.792	0.647	1.292	0.013	0.24	7.331	7.067	12.772	0.34	0.227	9.553	0.023	0.011	0.052	0.014	0.266	0.478	1.136	50.263		PtpAffx.201641.1.S1_at	3.49543	3.4241	3.64163	3.53222
2	Potri.002G032900		LG_2	2114439	2118990		2.2	3BT5yOR		Inositol-pentakisphosphate 2-kinase	INOSITOL POLYPHOSPHATE KINASE 1	Inositol polyphosphate kinase	Inositol-pentakisphosphate 2-kinase.	inositol-pentakisphosphate 2-kinase [EC:2.7.1.158]	AT1G22100.1		Inositol-pentakisphosphate 2-kinase family protein		Inositol-pentakisphosphate 2-kinase family protein; FUNCTIONS IN: inositol pentakisphosphate 2-kinase activity, ATP binding; INVOLVED IN: biological_process unknown; LOCATED IN: cellular_component unknown; CONTAINS InterPro DOMAIN/s: Inositol-pentakisphosphate 2-kinase, metazoa (InterPro:IPR018009), Inositol-pentakisphosphate 2-kinase (InterPro:IPR009286); BEST Arabidopsis thaliana protein match …		8.857	7.222	8.449	5.368	14.223	4.235	4.996	6.131	6.491	10.441	8.014	9.829	4.502	4.929	11.86	2.464	2.467	3.664	2.282	6.201	5.682	8.115	146.422		PtpAffx.14479.1.S1_at	6.3672	7.59157	7.93755	7.08085
2	Potri.002G033000		LG_2	2125848	2129441		2.2	3BT5yOR		Cytochrome P450	FAMILY NOT NAMED	Cytochrome P450 CYP4/CYP19/CYP26 subfamilies	(+)-abscisic acid 8'-hydroxylase.		AT1G19630.1	CYP722A1	cytochrome P450, family 722, subfamily A, polypeptide 1	member of CYP722A	cytochrome P450, family 722, subfamily A, polypeptide 1 (CYP722A1); FUNCTIONS IN: electron carrier activity, monooxygenase activity, iron ion binding, oxygen binding, heme binding; INVOLVED IN: oxidation reduction; LOCATED IN: endomembrane system; EXPRESSED IN: stem, flower; EXPRESSED DURING: petal differentiation and expansion stage; CONTAINS InterPro DOMAIN/s: Cytochrome P450 (InterPro:IPR00112…		0.343	0.081	0.289	0.305	0.17	0	0.028	0.051	0.186	1.037	0.363	0.568	0.087	0.11	0.45	0.036	0.031	0.039	0.069	9.358	6.077	0.953	20.631		PtpAffx.201642.1.S1_at	3.75982	4.78957	5.26063	4.94865
2	Potri.002G033100		LG_2	2133540	2137770		2.2	3BT5yOR							AT5G66440.1				unknown protein; BEST Arabidopsis thaliana protein match is: unknown protein (TAIR:AT4G34560.1); Has 1807 Blast hits to 1807 proteins in 277 species: Archae - 0; Bacteria - 0; Metazoa - 736; Fungi - 347; Plants - 385; Viruses - 0; Other Eukaryotes - 339 (source: NCBI BLink).		0.161	0.125	0.191	0.019	0.421	0.04	0.11	0.289	0.086	1.741	0.159	0.456	0.021	0.05	0.322	0.421	0.697	0.069	0.403	0.005	0.005	0.504	6.295		PtpAffx.159267.1.A1_at	4.76326	3.75028	3.74719	3.62423
2	Potri.002G033200		LG_2	2144484	2144931		2.2	3BT5yOR		Gamma-thionin family					AT1G19610.1	LCR78,PDF1.4	Arabidopsis defensin-like protein	Predicted to encode a PR (pathogenesis-related) protein. Belongs to the plant defensin (PDF) family with the following members: At1g75830/PDF1.1, At5g44420/PDF1.2a, At2g26020/PDF1.2b, At5g44430/PDF1.2c, At2g26010/PDF1.3, At1g19610/PDF1.4, At1g55010/PDF1.5, At2g02120/PDF2.1, At2g02100/PDF2.2, At2g02130/PDF2.3, At1g61070/PDF2.4, At5g63660/PDF2.5, At2g02140/PDF2.6, At5g38330/PDF3.1 and At4g30070/PDF…	PDF1.4; FUNCTIONS IN: molecular_function unknown; INVOLVED IN: defense response; LOCATED IN: endomembrane system; EXPRESSED IN: 13 plant structures; EXPRESSED DURING: 9 growth stages; CONTAINS InterPro DOMAIN/s: Gamma thionin (InterPro:IPR008176), Low-molecular-weight cysteine-rich family (InterPro:IPR020191), Knottin (InterPro:IPR003614); BEST Arabidopsis thaliana protein match is: plant defensi…		0	0	0.173	0	0	0.066	0.119	0.072	0	0.298	0	0	0	0	0	0	0	0	0	0	0	0.163	0.891		PtpAffx.201643.1.S1_at	3.42387	3.50036	3.4439	3.81164
2	Potri.002G033300		LG_2	2145645	2146139		2.2	3BT5yOR		Ribosomal protein L31				large subunit ribosomal protein L31	AT1G75350.1	emb2184	Ribosomal protein L31		embryo defective 2184 (emb2184); FUNCTIONS IN: structural constituent of ribosome; INVOLVED IN: translation, ribosome biogenesis, embryo development ending in seed dormancy; LOCATED IN: ribosome, chloroplast, chloroplast stroma, chloroplast envelope; EXPRESSED IN: 23 plant structures; EXPRESSED DURING: 14 growth stages; CONTAINS InterPro DOMAIN/s: Ribosomal protein L31 (InterPro:IPR002150); Has 1…		213.628	210.432	204.582	107.948	726.939	63.83	99.683	55.064	72.055	421.412	335.179	398.747	59.923	63.966	244.634	20.062	23.443	18.501	28.611	112.167	103.042	344.126	3927.97		PtpAffx.49635.1.S1_at	11.1425	9.60265	8.77952	9.15984
2	Potri.002G033400		LG_2	2153006	2157850		2.2	3BT5yOR		Nucleotidyl transferase	SUGAR-1-PHOSPHATE GUANYL TRANSFERASE	GDP-mannose pyrophosphorylase/mannose-1-phosphate guanylyltransferase	Glucose-1-phosphate adenylyltransferase.	glucose-1-phosphate adenylyltransferase [EC:2.7.7.27]	AT1G27680.1	APL2	ADPGLC-PPase large subunit	ADP-glucose pyrophosphorylase catalyzes the first, rate limiting step in starch biosynthesis. The large subunit plays a regulatory role whereas the small subunit (ApS) is the catalytic isoform. Four isoforms of the large subunit (ApL1-4) have been described.Mutational analysis of APS1 suggests that APL1 and APL2 can compensate for loss of APS1 catalytic activity,suggesting both have catalytic as …	ADPGLC-PPase large subunit (APL2); CONTAINS InterPro DOMAIN/s: Glucose-1-phosphate adenylyltransferase (InterPro:IPR011831), ADP-glucose pyrophosphorylase, conserved site (InterPro:IPR005836), Nucleotidyl transferase (InterPro:IPR005835); BEST Arabidopsis thaliana protein match is: Glucose-1-phosphate adenylyltransferase family protein (TAIR:AT4G39210.1); Has 11860 Blast hits to 11712 proteins in…		8.202	7.52	8.806	8.676	6.247	6.521	8.169	2.354	1.696	7.945	10.781	8.065	14.281	12.742	12.932	3.496	3.652	5.282	4.455	7.507	9.294	3.049	161.672		PtpAffx.201644.1.S1_at	9.98013	9.89444	10.2057	9.63561
2	Potri.002G033500		LG_2	2158864	2161734		2.2	3BT5yOR			FAMILY NOT NAMED		Mannan endo-1,4-beta-mannosidase.		AT5G66460.1		Glycosyl hydrolase superfamily protein	Encodes a endo-beta-mannanase involved in seed germination.	Glycosyl hydrolase superfamily protein; FUNCTIONS IN: cation binding, hydrolase activity, hydrolyzing O-glycosyl compounds, catalytic activity; INVOLVED IN: carbohydrate metabolic process; LOCATED IN: endomembrane system; EXPRESSED IN: 17 plant structures; EXPRESSED DURING: 4 anthesis, C globular stage, 4 leaf senescence stage, petal differentiation and expansion stage, E expanded cotyledon stage…		0.088	0.068	0.145	0.092	0.016	0.101	0.076	0.174	0.008	0.038	0.283	0.125	0.074	0.027	0.2	0.252	0.152	0.069	0.131	0.038	0.171	0.009	2.337		PtpAffx.201645.1.S1_at	4.4899	3.98103	4.13952	4.16532
2	Potri.002G033600		LG_2	2170786	2172861		2.2	3BT5yOR		NAD dependent epimerase/dehydratase family	NAD DEPENDENT EPIMERASE/DEHYDRATASE	Flavonol reductase/cinnamoyl-CoA reductase	Dihydrokaempferol 4-reductase.	bifunctional dihydroflavonol 4-reductase/flavanone 4-reductase [EC:1.1.1.219 1.1.1.234]	AT5G42800.1	DFR,M318,TT3	dihydroflavonol 4-reductase	dihydroflavonol reductase. Catalyzes the conversion of dihydroquercetin to leucocyanidin in the biosynthesis of anthocyanins. Not expressed in roots (qRT-PCR).	dihydroflavonol 4-reductase (DFR); CONTAINS InterPro DOMAIN/s: NAD-dependent epimerase/dehydratase (InterPro:IPR001509), NAD(P)-binding domain (InterPro:IPR016040); BEST Arabidopsis thaliana protein match is: NAD(P)-binding Rossmann-fold superfamily protein (TAIR:AT2G45400.1); Has 1807 Blast hits to 1807 proteins in 277 species: Archae - 0; Bacteria - 0; Metazoa - 736; Fungi - 347; Plants - 385; …		77.171	25.209	48.054	11.145	2.748	21.844	53.055	23.338	0.963	18.084	18.106	16.616	23.561	17.996	16.496	16.36	22.814	132.43	39.633	16.649	19.26	1.714	623.246		na	na	na	na	na
2	Potri.002G033700		LG_2	2174102	2176074		2.2	3BT5yOR			CARBAMOYLTRANSFERASE RELATED		Ornithine carbamoyltransferase.		AT1G75330.1	OTC	ornithine carbamoyltransferase		ornithine carbamoyltransferase (OTC); FUNCTIONS IN: amino acid binding, ornithine carbamoyltransferase activity, carboxyl- or carbamoyltransferase activity; INVOLVED IN: cellular amino acid metabolic process; LOCATED IN: chloroplast, chloroplast stroma; EXPRESSED IN: 23 plant structures; EXPRESSED DURING: 13 growth stages; CONTAINS InterPro DOMAIN/s: Aspartate/ornithine carbamoyltransferase, carb…		0	0	0	0.185	0	0	0.013	0.008	0.023	0	0.003	0.006	0.059	0.053	0	0.016	0	0.01	0.017	0	0.018	0.003	0.414		PtpAffx.221695.1.S1_s_at	3.43582	3.49703	3.63799	3.80404
2	Potri.002G033800		LG_2	2175961	2183004		2.2	3BT5yOR			AUXILIN/CYCLIN G-ASSOCIATED KINASE-RELATED	Auxilin-like protein and related proteins containing DnaJ domain			AT1G75310.1	AUL1	auxin-like 1 protein		auxin-like 1 protein (AUL1); FUNCTIONS IN: heat shock protein binding; INVOLVED IN: protein folding; EXPRESSED IN: 22 plant structures; EXPRESSED DURING: 13 growth stages; CONTAINS InterPro DOMAIN/s: Heat shock protein DnaJ, N-terminal (InterPro:IPR001623); BEST Arabidopsis thaliana protein match is: Chaperone DnaJ-domain superfamily protein (TAIR:AT4G36520.1); Has 43064 Blast hits to 29150 prote…		0.757	0.847	0.73	1.286	0.816	0.306	0.352	0.734	3.054	0.619	1.16	1.049	3.741	3.708	1.949	1.225	1.21	1.521	0.62	2.291	2.154	0.726	30.855		PtpAffx.28096.1.S1_s_at	9.17041	8.95709	9.91398	9.28003
2	Potri.002G033900		LG_2	2189582	2192166		2.2	3BT5yOR		Proteasome subunit A N-terminal signature	PROTEASOME SUBUNIT ALPHA/BETA	20S proteasome, regulatory subunit alpha type PSMA1/PRE5	Proteasome endopeptidase complex.	20S proteasome subunit alpha 6 [EC:3.4.25.1]	AT1G47250.1	PAF2	20S proteasome alpha subunit F2	Encodes 20S proteasome subunit PAF2 (PAF2).	20S proteasome alpha subunit F2 (PAF2); FUNCTIONS IN: peptidase activity, endopeptidase activity, threonine-type endopeptidase activity; INVOLVED IN: ubiquitin-dependent protein catabolic process; LOCATED IN: proteasome core complex, proteasome complex, plasma membrane; EXPRESSED IN: 22 plant structures; EXPRESSED DURING: 13 growth stages; CONTAINS InterPro DOMAIN/s: Proteasome, alpha-subunit, co…		16.55	13.151	15.297	17.196	13.365	12.247	13.106	6.37	9.029	13.088	15.573	15.756	16.917	15.981	13.724	15.925	14.61	18.63	18.538	20.563	19.066	12.29	326.972		PtpAffx.42299.2.A1_at	7.56089	7.71994	7.49404	7.58804
2	Potri.002G034000		LG_2	2192530	2195753		2.2	3BT5yOR		pfkB family carbohydrate kinase	SUGAR KINASE	Possible pfkB family carbohydrate kinase	Adenosine kinase.		AT1G19600.1		pfkB-like carbohydrate kinase family protein		pfkB-like carbohydrate kinase family protein; FUNCTIONS IN: kinase activity; INVOLVED IN: D-ribose catabolic process; LOCATED IN: cellular_component unknown; EXPRESSED IN: 21 plant structures; EXPRESSED DURING: 13 growth stages; CONTAINS InterPro DOMAIN/s: Carbohydrate/purine kinase (InterPro:IPR011611); BEST Arabidopsis thaliana protein match is: pfkB-like carbohydrate kinase family protein (TAI…		4.283	1.765	3.759	3.918	3.707	7.643	6.653	3.257	36.521	3.653	3.975	3.427	2.713	2.519	3.38	15.186	15.642	12.817	27.306	9.332	8.045	5.596	185.097		Ptp.4740.1.S1_at	7.74624	9.49305	8.90411	9.93523
2	Potri.002G034100		LG_2	2201975	2205440		2.2	3BT5yOR		Hexapeptide repeat of succinyl-transferase	DYNACTIN SUBUNIT P25	Dynactin subunit p27/WS-3, involved in transport of organelles along microtubules	NADH:ubiquinone reductase (H(+)-translocating).		AT1G19580.1	GAMMA CA1	gamma carbonic anhydrase 1	Encodes mitochondrial gamma carbonic anhydrase. Component of the NADH dehydrogenase complex.	gamma carbonic anhydrase 1 (GAMMA CA1); FUNCTIONS IN: carbonate dehydratase activity; INVOLVED IN: photorespiration; LOCATED IN: mitochondrion, mitochondrial membrane, mitochondrial respiratory chain complex I, respiratory chain complex I; EXPRESSED IN: 23 plant structures; EXPRESSED DURING: 14 growth stages; CONTAINS InterPro DOMAIN/s: Trimeric LpxA-like (InterPro:IPR011004); BEST Arabidopsis th…		11.512	9.596	10.764	6.996	9.339	9.921	11.514	6.686	5.11	7.693	8.841	9.03	5.038	4.83	8.953	5.697	6.34	9.479	9.345	7.762	6.941	6.572	177.959		Ptp.4623.1.S1_at	6.225	7.45405	7.26548	8.05731
2	Potri.002G034200		LG_2	2211707	2214912		2.2	3BT5yOR		Rer1 family	PROTEIN RER1	Golgi proteins involved in ER retention (RER)			AT2G21600.1	ATRER1B,RER1B	endoplasmatic reticulum retrieval protein 1B	Key player of retrieval of ER membrane proteins	endoplasmatic reticulum retrieval protein 1B (RER1B); FUNCTIONS IN: molecular_function unknown; INVOLVED IN: retrograde vesicle-mediated transport, Golgi to ER; LOCATED IN: Golgi apparatus, endoplasmic reticulum, cis-Golgi network; EXPRESSED IN: 25 plant structures; EXPRESSED DURING: 15 growth stages; CONTAINS InterPro DOMAIN/s: Retrieval of early ER protein Rer1 (InterPro:IPR004932); BEST Arabid…		2.752	2.213	2.501	2.185	1.413	5.942	4.866	6.855	3.3	1.958	2.264	2.329	1.984	2.019	1.743	2.935	2.656	2.122	2.526	2.508	2.508	1.733	61.312		Ptp.5547.1.S1_at	6.62003	6.55668	6.57502	7.12713
2	Potri.002G034300		LG_2	2216021	2216433		2.2	3BT5yOR							AT5G42785.1				unknown protein; FUNCTIONS IN: molecular_function unknown; INVOLVED IN: biological_process unknown; LOCATED IN: endomembrane system; Has 30201 Blast hits to 17322 proteins in 780 species: Archae - 12; Bacteria - 1396; Metazoa - 17338; Fungi - 3422; Plants - 5037; Viruses - 0; Other Eukaryotes - 2996 (source: NCBI BLink).		0.125	0.232	0.284	0.275	0	0.128	0.241	0.702	0.203	0.049	0.028	0	0.081	0.129	0.029	0.854	1.452	8.737	1.579	0.825	0.721	0.229	16.903		PtpAffx.201648.1.S1_at	3.94606	3.45286	3.45038	3.76819
2	Potri.002G034400		LG_2	2217751	2220507		2.2	3BT5yOR		NAD dependent epimerase/dehydratase family	NAD DEPENDENT EPIMERASE/DEHYDRATASE				AT1G75280.1		NmrA-like negative transcriptional regulator family protein	isoflavone reductase, putative, identical to SP:P52577 Isoflavone reductase homolog P3 (EC 1.3.1.-) {Arabidopsis thaliana}; contains Pfam profile PF02716: isoflavone reductase. Involved in response to oxidative stress.	NmrA-like negative transcriptional regulator family protein; FUNCTIONS IN: binding, catalytic activity; INVOLVED IN: response to oxidative stress, response to cadmium ion, response to cyclopentenone; LOCATED IN: plasma membrane; EXPRESSED IN: 26 plant structures; EXPRESSED DURING: 13 growth stages; CONTAINS InterPro DOMAIN/s: NAD(P)-binding domain (InterPro:IPR016040), NmrA-like (InterPro:IPR0080…		89.627	150.677	114.135	31.647	9.615	131.003	122.979	95.314	21.784	11.77	10.635	8.903	9.386	9.335	9.394	31.615	45.546	73.686	30.008	125.48	56.005	32.362	1220.91		Ptp.2512.1.S1_x_at	13.743	13.8655	13.9373	14.3269
2	Potri.002G034500		LG_2	2224488	2225748		2.2	3BT5yOR							AT1G19530.1				unknown protein; FUNCTIONS IN: molecular_function unknown; INVOLVED IN: N-terminal protein myristoylation, anaerobic respiration; LOCATED IN: cellular_component unknown; EXPRESSED IN: leaf apex, inflorescence meristem, hypocotyl, root, flower; EXPRESSED DURING: petal differentiation and expansion stage; Has 47 Blast hits to 47 proteins in 13 species: Archae - 0; Bacteria - 0; Metazoa - 0; Fungi -…		0.904	1.779	2.271	9.978	0.121	4.898	1.724	3.857	337.219	0.323	0.883	0.121	1.571	1.843	0.29	19.406	41.95	5.588	106.024	11.038	10.011	3.676	565.475		na	na	na	na	na
2	Potri.002G034600		LG_2	2237194	2240142		2.2	3BT5yOR		F-box domain	TUBBY-RELATED	Tub family proteins			AT1G47270.2	AtTLP6,TLP6	tubby like protein 6	Member of TLP family	tubby like protein 6 (TLP6); FUNCTIONS IN: phosphoric diester hydrolase activity, sequence-specific DNA binding transcription factor activity; INVOLVED IN: regulation of transcription; LOCATED IN: cellular_component unknown; EXPRESSED IN: 24 plant structures; EXPRESSED DURING: 15 growth stages; CONTAINS InterPro DOMAIN/s: F-box domain, cyclin-like (InterPro:IPR001810), F-box domain, Skp2-like (In…		7.05	6.221	6.87	5.456	5.024	10.867	8.297	11.218	8.743	6.287	5.744	5.408	2.918	2.553	6.51	8.282	9.777	6.065	9.015	26.03	19.239	8.482	186.056		Ptp.5835.1.S1_at	7.18058	8.88119	9.20277	9.75264
2	Potri.002G034700		LG_2	2239721	2241379		2.2	3BT5yOR							AT1G75260.1		oxidoreductases, acting on NADH or NADPH		oxidoreductases, acting on NADH or NADPH; FUNCTIONS IN: oxidoreductase activity, acting on NADH or NADPH; LOCATED IN: chloroplast; Has 10100 Blast hits to 7713 proteins in 844 species: Archae - 18; Bacteria - 1249; Metazoa - 3819; Fungi - 1280; Plants - 459; Viruses - 67; Other Eukaryotes - 3208 (source: NCBI BLink).		1.827	1.714	2.259	0.769	1.537	2.275	1.562	2.605	0.562	1.152	0.672	0.885	0.282	0.335	1.292	3.685	8.243	4.654	6.028	7.985	4.683	2.024	57.03		PtpAffx.201649.1.S1_at	7.82942	9.14483	7.43243	5.00248
2	Potri.002G034800		LG_2	2242198	2244422		2.2	3BT5yOR		CBS domain	INOSINE-5-MONOPHOSPHATE DEHYDROGENASE RELATED				AT1G47271.1		Cystathionine beta-synthase (CBS) family protein		Cystathionine beta-synthase (CBS) family protein; FUNCTIONS IN: molecular_function unknown; INVOLVED IN: biological_process unknown; LOCATED IN: cellular_component unknown; CONTAINS InterPro DOMAIN/s: Cystathionine beta-synthase, core (InterPro:IPR000644); BEST Arabidopsis thaliana protein match is: Cystathionine beta-synthase (CBS) family protein (TAIR:AT5G10860.1); Has 30201 Blast hits to 17322…		0.357	0.221	0.269	0.152	0.308	0.572	0.23	0.655	0.12	0.134	0.083	0.172	0.029	0.024	0.204	0.365	0.685	0.657	0.842	0.803	0.725	0.392	7.999		PtpAffx.201650.1.S1_at	5.03358	5.59293	4.8149	4.61989
2	Potri.002G034900		LG_2	2244722	2246607		2.2	3BT5yOR		PPR repeat	FAMILY NOT NAMED				AT1G19520.1	NFD5	pentatricopeptide (PPR) repeat-containing protein		NUCLEAR FUSION DEFECTIVE 5 (NFD5); EXPRESSED IN: 21 plant structures; EXPRESSED DURING: 13 growth stages; CONTAINS InterPro DOMAIN/s: Pentatricopeptide repeat (InterPro:IPR002885); BEST Arabidopsis thaliana protein match is: Tetratricopeptide repeat (TPR)-like superfamily protein (TAIR:AT1G01970.1); Has 30201 Blast hits to 17322 proteins in 780 species: Archae - 12; Bacteria - 1396; Metazoa - 173…		0.071	0.064	0.102	0.101	0.1	0.028	0.042	0	0.125	0.021	0.042	0.072	0.192	0.126	0.118	0.008	0	0	0.053	0.004	0.234	0.03	1.533		PtpAffx.201651.1.S1_at	3.52865	3.81731	3.80819	3.94384
2	Potri.002G035000		LG_2	2251634	2253784		2.2	3BT5yOR		Myb-like DNA-binding domain	DNAJ HOMOLOG SUBFAMILY C MEMBER				AT1G75250.2	ATRL6,RL6,RSM3	RAD-like 6		RAD-like 6 (RL6); CONTAINS InterPro DOMAIN/s: SANT, DNA-binding (InterPro:IPR001005), Molecular chaperone, heat shock protein, Hsp40, DnaJ (InterPro:IPR015609), Homeodomain-like (InterPro:IPR009057); BEST Arabidopsis thaliana protein match is: RAD-like 5 (TAIR:AT1G19510.1); Has 591 Blast hits to 590 proteins in 66 species: Archae - 0; Bacteria - 0; Metazoa - 122; Fungi - 0; Plants - 466; Viruses …		0.134	0.11	0.125	0.036	0.051	0.323	0.225	0.471	0.308	0.26	0.024	0.105	0.203	0.159	0.139	0.21	0.497	0.256	2.849	3.589	7.964	0.487	18.525		PtpAffx.28103.1.S1_at	8.88179	8.27256	6.01723	4.89294
2	Potri.002G035100		LG_2	2254227	2254732		2.2	3BT5yOR													0	0	0	0	0	0	0	0.134	0	0	0	0	0	0	0	0	0	0	0	0	0	0	0.134		PtpAffx.201652.1.S1_at	3.75551	3.67833	4.09915	3.74754
2	Potri.002G035200		LG_2	2259632	2261632		3.5	1BT4yOR		ZF-HD protein dimerisation region	FAMILY NOT NAMED				AT1G75240.1	AtHB33,HB33	homeobox protein 33	Encodes a zinc finger-homeodomain transcription factor ZHD5. Nuclear import and DNA binding of the ZHD5 transcription factor is modulated by a competitive peptide inhibitor MIF1 (AT1G74660).	homeobox protein 33 (HB33); FUNCTIONS IN: DNA binding, sequence-specific DNA binding transcription factor activity; INVOLVED IN: regulation of transcription; LOCATED IN: cellular_component unknown; EXPRESSED IN: 16 plant structures; EXPRESSED DURING: 9 growth stages; CONTAINS InterPro DOMAIN/s: Homeobox domain, ZF-HD class (InterPro:IPR006455), ZF-HD homeobox protein, Cys/His-rich dimerisation do…		3.071	4.394	2.382	9.507	7.447	0.78	1.658	0.114	14.45	6.478	15.537	10.608	7.396	5.75	14.09	0.004	0.01	0.013	0.003	1.573	6.338	2.802	114.405		PtpAffx.82611.1.A1_at	3.67741	3.78587	3.70261	4.33362
2	Potri.002G035300		LG_2	2267026	2271944		3.5	1BT4yOR		HhH-GPD superfamily base excision DNA repair protein	N-GLYCOSYLASE/DNA LYASE	3-methyladenine DNA glycosidase	DNA-3-methyladenine glycosylase II.		AT1G19480.1		DNA glycosylase superfamily protein		DNA glycosylase superfamily protein; FUNCTIONS IN: catalytic activity; INVOLVED IN: DNA repair, base-excision repair; LOCATED IN: chloroplast; EXPRESSED IN: 22 plant structures; EXPRESSED DURING: 13 growth stages; CONTAINS InterPro DOMAIN/s: DNA glycosylase (InterPro:IPR011257), HhH-GPD domain (InterPro:IPR003265); BEST Arabidopsis thaliana protein match is: DNA glycosylase superfamily protein (T…		5.049	5.394	5.309	8.524	3.486	5.004	4.977	4.303	4.698	5.809	5.807	6.308	11.686	12.019	7.017	9.844	10.079	8.095	8.45	7.43	8.026	6.485	153.799		Ptp.4269.1.A1_a_at	11.3685	11.1685	11.1675	11.2401
2	Potri.002G035400		LG_2	2274600	2276429		3.5	1BT4yOR													0.009	0	0	0	0	0.387	0.124	0.352	0	0	0	0	0	0	0	0	0	0	0.015	0	0	0	0.887		PtpAffx.201653.1.S1_at	4.35087	4.33382	4.68557	4.39201
2	Potri.002G035500		LG_2	2278084	2280123		3.5	1BT4yOR		P21-Rho-binding domain	MKIAA1688 PROTEIN				AT4G28556.1	RIC7	PAK-box/P21-Rho-binding family protein	Encodes RIC7, the downstream effector of active Rop2 GTPase.	RIC7; CONTAINS InterPro DOMAIN/s: PAK-box/P21-Rho-binding (InterPro:IPR000095); BEST Arabidopsis thaliana protein match is: ROP-interactive CRIB motif-containing protein 6 (TAIR:AT2G20430.1); Has 35333 Blast hits to 34131 proteins in 2444 species: Archae - 798; Bacteria - 22429; Metazoa - 974; Fungi - 991; Plants - 531; Viruses - 0; Other Eukaryotes - 9610 (source: NCBI BLink).		0.009	0.016	0	0	0	2.38	0.966	4.998	0	0	0	0	0	0	0	0	0	0	0	0	0	0	8.369		PtpAffx.201654.1.S1_x_at	2.91394	3.01963	3.42524	3.19427
2	Potri.002G035600		LG_2	2283045	2285398		3.5	1BT4yOR		Glycolipid transfer protein (GLTP)	GLYCOLIPID TRANSFER PROTEIN-RELATED	Glycolipid transfer protein			AT2G33470.1	ATGLTP1,GLTP1	glycolipid transfer protein 1		glycolipid transfer protein 1 (GLTP1); FUNCTIONS IN: glycolipid transporter activity, glycolipid binding; INVOLVED IN: glycolipid transport; LOCATED IN: plasma membrane; EXPRESSED IN: 25 plant structures; EXPRESSED DURING: 15 growth stages; CONTAINS InterPro DOMAIN/s: Glycolipid transfer protein, GLTP (InterPro:IPR014830); BEST Arabidopsis thaliana protein match is: Glycolipid transfer protein (G…		0	0.054	0.008	0	0	13.395	10.07	8.901	0.016	0	0	0	0	0.011	0	0	0	0	0	0	0	0	32.455		PtpAffx.41947.1.S1_at	3.78515	3.78423	3.78787	3.7609
2	Potri.002G035700		LG_2	2287166	2289373		3.5	1BT4yOR		Ribosomal protein L14	60S RIBOSOMAL PROTEIN L14	60S ribosomal protein L14		large subunit ribosomal protein L14e	AT4G27090.1		Ribosomal protein L14		Ribosomal protein L14; FUNCTIONS IN: structural constituent of ribosome; INVOLVED IN: translation, ribosome biogenesis; LOCATED IN: in 8 components; EXPRESSED IN: 24 plant structures; EXPRESSED DURING: 13 growth stages; CONTAINS InterPro DOMAIN/s: Ribosomal protein L14 (InterPro:IPR002784); BEST Arabidopsis thaliana protein match is: Ribosomal protein L14 (TAIR:AT2G20450.1); Has 1807 Blast hits t…		64.282	50.119	57.686	53.055	72.97	48.737	67.893	27.128	53.646	42.855	78.2	60.741	47.592	43.974	49.642	46.351	45.073	49.069	80.789	48.866	48.425	53.055	1190.15		Ptp.5838.1.S1_s_at	12.4893	12.5033	12.1451	12.1872
2	Potri.002G035800		LG_2	2290985	2298938		3.5	1BT4yOR		EF-hand domain pair	PHOSPHATASE 2A REGULATORY SUBUNIT-RELATED			protein phosphatase 2 (formerly 2A), regulatory subunit B''	AT5G44090.1		Calcium-binding EF-hand family protein		Calcium-binding EF-hand family protein; FUNCTIONS IN: calcium ion binding; INVOLVED IN: biological_process unknown; LOCATED IN: mitochondrion; EXPRESSED IN: 22 plant structures; EXPRESSED DURING: 13 growth stages; CONTAINS InterPro DOMAIN/s: EF-Hand 1, calcium-binding site (InterPro:IPR018247), EF-HAND 2 (InterPro:IPR018249), EF-hand-like domain (InterPro:IPR011992); BEST Arabidopsis thaliana pro…		0.956	0.941	1.075	1.769	0.757	1.163	1.19	1.169	3.107	0.947	0.904	0.822	1.576	1.54	0.967	1.615	1.735	1.46	1.417	1.322	1.472	1.301	29.205		Ptp.2811.1.S1_at	8.46989	8.47512	8.46883	8.41661
2	Potri.002G035900		LG_2	2304355	2308120		3.5	1BT4yOR		Snf7	CHARGED MULTIVESICULAR BODY PROTEIN	Vacuolar assembly/sorting protein DID4			AT1G03950.1	VPS2.3	vacuolar protein sorting-associated protein 2.3		vacuolar protein sorting-associated protein 2.3 (VPS2.3); CONTAINS InterPro DOMAIN/s: Snf7 (InterPro:IPR005024); BEST Arabidopsis thaliana protein match is: SNF7 family protein (TAIR:AT5G44560.1); Has 1693 Blast hits to 1691 proteins in 237 species: Archae - 2; Bacteria - 12; Metazoa - 754; Fungi - 334; Plants - 366; Viruses - 0; Other Eukaryotes - 225 (source: NCBI BLink).		0.685	0.655	0.772	1.287	0.627	1.36	1.426	1.079	1.825	0.955	1.158	0.958	1.026	0.89	0.859	1.214	1.11	1.446	1.396	0.783	1.064	0.941	23.516		PtpAffx.9172.1.A1_at	8.21449	7.19363	6.46117	7.56215
2	Potri.002G036000		LG_2	2309995	2314951		3.5	1BT4yOR		Protein kinase domain	CASEIN KINASE-RELATED		Non-specific serine/threonine protein kinase.		AT4G28540.1	CKL6,PAPK1	casein kinase I-like 6		casein kinase I-like 6 (CKL6); FUNCTIONS IN: protein serine/threonine kinase activity, kinase activity; INVOLVED IN: protein amino acid phosphorylation; LOCATED IN: plasmodesma; EXPRESSED IN: 24 plant structures; EXPRESSED DURING: 15 growth stages; CONTAINS InterPro DOMAIN/s: Protein kinase, ATP binding site (InterPro:IPR017441), Protein kinase, catalytic domain (InterPro:IPR000719), Serine/threo…		2.618	2.151	2.524	2.672	2.105	3.171	3.729	3.361	2.133	2.622	2.934	2.702	3.144	3.067	3.325	3.223	3.289	3.779	3.206	3.373	3.242	3.365	65.735		PtpAffx.136792.1.S1_at	9.64782	10.213	10.4389	10.2501
2	Potri.002G036100		LG_2	2318795	2320333		3.5	1BT4yOR		GRAS domain family	FAMILY NOT NAMED				AT3G54220.1	SCR,SGR1	GRAS family transcription factor	Encodes a member of a novel family having similarity to DNA binding proteins containing basic-leucine zipper regions; scr is expressed in cortex/endodermal initial cells and in the endodermal cell lineage. Regulates the radial organization of the root. Is required cell-autonomously for distal specification of the quiescent center, which in turn regulates stem cell fate of immediately surrounding …	SCARECROW (SCR); CONTAINS InterPro DOMAIN/s: Transcription factor GRAS (InterPro:IPR005202); BEST Arabidopsis thaliana protein match is: GRAS family transcription factor (TAIR:AT5G41920.1); Has 4362 Blast hits to 4213 proteins in 491 species: Archae - 0; Bacteria - 22; Metazoa - 838; Fungi - 368; Plants - 2661; Viruses - 19; Other Eukaryotes - 454 (source: NCBI BLink).		0.088	0	0.063	0	0.015	0	0	0.111	0	0.014	0.007	0	0	0	0.008	1.068	0.279	0.036	1.094	0	0	0	2.783		PtpAffx.201655.1.S1_at	3.44139	3.48162	3.80477	3.51373
2	Potri.002G036200		LG_2	2326167	2333095		3.5	1BT4yOR		Protein kinase C terminal domain	SERINE/THREONINE-PROTEIN KINASE		Non-specific serine/threonine protein kinase.		AT2G20470.1		AGC (cAMP-dependent, cGMP-dependent and protein kinase C) kinase family protein		AGC (cAMP-dependent, cGMP-dependent and protein kinase C) kinase family protein; FUNCTIONS IN: kinase activity; INVOLVED IN: protein amino acid phosphorylation; EXPRESSED IN: male gametophyte; EXPRESSED DURING: M germinated pollen stage; CONTAINS InterPro DOMAIN/s: Protein kinase, ATP binding site (InterPro:IPR017441), Serine/threonine-protein kinase domain (InterPro:IPR002290), Serine/threonine-…		0.974	1.112	1.118	0.482	0.455	2.411	2.002	10.667	0.635	0.349	0.352	0.308	0.502	0.509	0.439	0.46	0.547	0.965	0.422	1.173	0.808	0.433	27.123		PtpAffx.82917.1.A1_at	7.36279	7.55097	8.02659	9.51149
2	Potri.002G036300		LG_2	2335308	2338340		3.5	1BT4yOR			ATP-BINDING CASSETTE (ABC) TRANSPORTER-RELATED	Predicted ABC-type transport, ATPase component/CCR4 associated factor	Quaternary-amine-transporting ATPase.		AT1G03905.1		P-loop containing nucleoside triphosphate hydrolases superfamily protein		P-loop containing nucleoside triphosphate hydrolases superfamily protein; FUNCTIONS IN: nucleoside-triphosphatase activity, ATPase activity, nucleotide binding, ATP binding; EXPRESSED IN: 8 plant structures; EXPRESSED DURING: petal differentiation and expansion stage, D bilateral stage; CONTAINS InterPro DOMAIN/s: ATPase, AAA+ type, core (InterPro:IPR003593), ABC transporter-like (InterPro:IPR003…		4.204	3.71	3.608	4.243	2.338	8.442	6.933	9.671	2.153	1.453	1.564	1.428	1.87	1.697	1.612	1.125	1.022	1.658	1.171	1.721	1.685	1.46	64.768		Ptp.6168.1.S1_at	6.32695	5.84834	5.92425	7.25482
2	Potri.002G036400		LG_2	2339875	2341778		3.5	1BT4yOR		Protein of unknown function (DUF1681)	ATP-BINDING CASSETTE (ABC) TRANSPORTER-RELATED				AT1G03900.1	ATNAP4,NAP4	non-intrinsic ABC protein 4	member of NAP family, an heterogeneous subfamily of the ATP-binding Cassette (ABC) superfamily of membrane transporters. The NAPs proteins are characterized by having only one nucleotide-binding folds (NBFs) domain.	non-intrinsic ABC protein 4 (NAP4); FUNCTIONS IN: ATPase activity, coupled to transmembrane movement of substances, transporter activity; INVOLVED IN: extracellular transport; LOCATED IN: membrane; EXPRESSED IN: 26 plant structures; EXPRESSED DURING: 15 growth stages; CONTAINS InterPro DOMAIN/s: Adaptin ear-binding coat-associated protein 1 NECAP-1 (InterPro:IPR012466); BEST Arabidopsis thaliana …		17.285	25.151	19.133	7.143	2.382	11.484	11.11	8.539	4.578	5.83	7.729	6.987	10.934	8.907	6.251	13.654	13.369	9.108	16.092	14.777	11.602	6.914	238.959		Ptp.5837.1.S1_at	8.18615	9.30178	9.20223	11.0754
2	Potri.002G036500		LG_2	2342092	2343784		3.5	1BT4yOR		Nucleolar RNA-binding protein, Nop10p family	RIBOSOME BIOGENESIS PROTEIN NOP10	H/ACA snoRNP complex, subunit NOP10		H/ACA ribonucleoprotein complex subunit 3	AT2G20490.1	EDA27,NOP10	nucleolar RNA-binding Nop10p family protein		NOP10; FUNCTIONS IN: RNA binding; INVOLVED IN: polar nucleus fusion; LOCATED IN: nucleolus, Cajal body; EXPRESSED IN: 22 plant structures; EXPRESSED DURING: 13 growth stages; CONTAINS InterPro DOMAIN/s: H/ACA ribonucleoprotein complex, subunit Nop10 (InterPro:IPR007264); Has 388 Blast hits to 388 proteins in 192 species: Archae - 0; Bacteria - 0; Metazoa - 133; Fungi - 120; Plants - 61; Viruses -…		3.222	3.28	3.435	4.111	3.988	1.722	2.647	1.181	5.341	3.387	5.884	4.925	3.012	2.798	3.789	3.575	3.031	3.09	5.62	4.538	5.109	4.387	82.072		na	na	na	na	na
2	Potri.002G036600		LG_2	2344408	2353341		3.5	1BT4yOR		Oligosaccharyltransferase subunit Ribophorin II	RIBOPHORIN II	Oligosaccharyltransferase, delta subunit (ribophorin II)	Dolichyl-diphosphooligosaccharide--protein glycotransferase.	oligosaccharyltransferase complex subunit delta (ribophorin II)	AT4G21150.1	HAP6	ribophorin II (RPN2) family protein		HAPLESS 6 (HAP6); FUNCTIONS IN: dolichyl-diphosphooligosaccharide-protein glycotransferase activity; INVOLVED IN: response to cold, protein amino acid terminal N-glycosylation; LOCATED IN: in 6 components; EXPRESSED IN: 25 plant structures; EXPRESSED DURING: 14 growth stages; CONTAINS InterPro DOMAIN/s: Ribophorin II (InterPro:IPR008814); Has 30201 Blast hits to 17322 proteins in 780 species: Arc…		18.534	15.082	15.844	12.908	11.253	10.41	13.363	5.284	13.055	10.616	14.744	15.392	17.985	16.531	16.087	13.715	13.075	14.468	10.859	11.562	10.853	11.316	292.936		PtpAffx.35724.1.A1_at	10.0772	10.5459	10.9564	10.7847
2	Potri.002G036700		LG_2	2353975	2358219		3.5	1BT4yOR		Putative S-adenosyl-L-methionine-dependent methyltransferase	METHYLTRANSFERASE		Phosphoethanolamine N-methyltransferase.		AT3G23300.1		S-adenosyl-L-methionine-dependent methyltransferases superfamily protein		S-adenosyl-L-methionine-dependent methyltransferases superfamily protein; INVOLVED IN: biological_process unknown; LOCATED IN: Golgi apparatus, plasma membrane, nucleus; EXPRESSED IN: 24 plant structures; EXPRESSED DURING: 13 growth stages; CONTAINS InterPro DOMAIN/s: Protein of unknown function DUF248, methyltransferase putative (InterPro:IPR004159); BEST Arabidopsis thaliana protein match is: S…		0.779	0.576	0.687	0.995	0.702	0.694	0.469	0.368	0.169	0.686	0.923	0.72	1.232	1.064	1.032	0.407	0.354	0.402	0.182	0.692	0.982	0.386	14.501		PtpAffx.86393.2.A1_at	3.85954	4.11346	4.23788	4.4205
2	Potri.002G036800		LG_2	2360475	2364477		3.5	1BT4yOR		Putative S-adenosyl-L-methionine-dependent methyltransferase	METHYLTRANSFERASE		Phosphoethanolamine N-methyltransferase.		AT1G04430.1		S-adenosyl-L-methionine-dependent methyltransferases superfamily protein		S-adenosyl-L-methionine-dependent methyltransferases superfamily protein; INVOLVED IN: biological_process unknown; LOCATED IN: Golgi apparatus, plasma membrane; EXPRESSED IN: 26 plant structures; EXPRESSED DURING: 15 growth stages; CONTAINS InterPro DOMAIN/s: Protein of unknown function DUF248, methyltransferase putative (InterPro:IPR004159); BEST Arabidopsis thaliana protein match is: S-adenosyl…		7.217	3.989	5.404	2.756	2.703	11.338	10.696	11.199	3.294	3.238	2.571	2.903	3.445	3.53	3.596	4.284	4.768	6.624	3.655	4.356	3.756	2.593	107.915		Ptp.5299.1.A1_at	3.43167	3.26102	3.14379	3.34744
2	Potri.002G036900		LG_2	2367637	2371500		3.5	1BT4yOR							AT2G20495.2				FUNCTIONS IN: molecular_function unknown; INVOLVED IN: biological_process unknown; LOCATED IN: cellular_component unknown; CONTAINS InterPro DOMAIN/s: Serine-threonine protein kinase 19 (InterPro:IPR018865); Has 30201 Blast hits to 17322 proteins in 780 species: Archae - 12; Bacteria - 1396; Metazoa - 17338; Fungi - 3422; Plants - 5037; Viruses - 0; Other Eukaryotes - 2996 (source: NCBI BLink).		0.947	0.86	1.117	5.387	0.878	1.44	1.342	1.191	4.851	1.514	1.758	1.566	4.406	4.628	2.14	2.992	2.716	2.088	2.856	2.806	3.036	2.208	52.727		PtpAffx.86722.1.A1_at	4.09237	4.54143	4.52687	4.30298
2	Potri.002G037000		LG_2	2371198	2372198		3.5	1BT4yOR													0	0	0	0	0	0	0	0	0	0	0	0	0	0	0	0	0	0	0	0	0	0	0		na	na	na	na	na
2	Potri.002G037100		LG_2	2386364	2387828		3.5	1BT4yOR		No apical meristem (NAM) protein	FAMILY NOT NAMED				AT4G28530.1	anac074,NAC074	NAC domain containing protein 74		NAC domain containing protein 74 (NAC074); FUNCTIONS IN: sequence-specific DNA binding transcription factor activity; INVOLVED IN: multicellular organismal development, regulation of transcription; LOCATED IN: cellular_component unknown; EXPRESSED IN: 18 plant structures; EXPRESSED DURING: 13 growth stages; CONTAINS InterPro DOMAIN/s: No apical meristem (NAM) protein (InterPro:IPR003441); BEST Ar…		0.266	0.349	0.435	0.635	0.018	0.336	0.267	1.897	0.262	0.058	0.132	0.092	1.066	1.152	0.092	1.002	1.919	3.563	0.841	1.047	1.197	0.111	16.737		PtpAffx.8060.1.S1_at	3.34371	2.97598	3.063	3.04783
2	Potri.002G037200		LG_2	2385656	2386087		3.5	1BT4yOR													0.042	0.336	0.226	0.072	0	0.13	0.046	0.697	0.054	0	0	0.091	0.344	0.185	0.028	0.245	0.572	1.556	0.028	0.248	0.303	0.121	5.324		na	na	na	na	na
2	Potri.002G037300		LG_2	2389668	2395815		4.9	1BT4yOR		C5HC2 zinc finger	JUMONJI DOMAIN CONTAINING PROTEIN			histone demethylase JARID1 [EC:1.14.11.-]	AT1G08620.2	PKDM7D	Transcription factor jumonji (jmj) family protein / zinc finger (C5HC2 type) family protein		PKDM7D; FUNCTIONS IN: sequence-specific DNA binding transcription factor activity; INVOLVED IN: regulation of transcription; LOCATED IN: nucleus; EXPRESSED IN: 23 plant structures; EXPRESSED DURING: 15 growth stages; CONTAINS InterPro DOMAIN/s: Transcription factor jumonji/aspartyl beta-hydroxylase (InterPro:IPR003347), FY-rich, C-terminal (InterPro:IPR003889), FY-rich, N-terminal (InterPro:IPR00…		2.614	2.353	2.619	3.971	1.958	2.784	2.883	1.888	5.438	1.912	2.528	1.962	4.756	5.114	2.873	2.935	2.997	3.007	2.143	3.191	3.444	2.193	65.563		PtpAffx.133175.1.S1_at	6.70488	7.4155	7.65779	7.54404
2	Potri.002G037400		LG_2	2397323	2399257		4.9	1BT4yOR		CBS domain	INOSINE-5-MONOPHOSPHATE DEHYDROGENASE RELATED		Arabinose-5-phosphate isomerase.	arabinose-5-phosphate isomerase [EC:5.3.1.13]	AT3G54690.1		Sugar isomerase (SIS) family protein		Sugar isomerase (SIS) family protein; FUNCTIONS IN: isomerase activity, sugar binding; INVOLVED IN: carbohydrate metabolic process; EXPRESSED IN: 23 plant structures; EXPRESSED DURING: 15 growth stages; CONTAINS InterPro DOMAIN/s: KpsF/GutQ (InterPro:IPR004800), Sugar isomerase (SIS) (InterPro:IPR001347), Cystathionine beta-synthase, core (InterPro:IPR000644); Has 8722 Blast hits to 8719 proteins…		8.847	6.245	7.431	7.291	4.731	11.481	8.928	9.106	2.561	7.602	7.698	8.033	10.791	7.684	7.226	5.43	5.936	7.51	5.089	9.067	9.475	4.551	162.713		na	na	na	na	na
2	Potri.002G037500		LG_2	2414560	2416517		4.9	1BT4yOR		Protein of unknown function (DUF640)	FAMILY NOT NAMED				AT2G31160.1	LSH3	Protein of unknown function (DUF640)		LIGHT SENSITIVE HYPOCOTYLS 3 (LSH3); CONTAINS InterPro DOMAIN/s: Protein of unknown function DUF640 (InterPro:IPR006936); BEST Arabidopsis thaliana protein match is: Protein of unknown function (DUF640) (TAIR:AT1G07090.1); Has 309 Blast hits to 309 proteins in 18 species: Archae - 0; Bacteria - 0; Metazoa - 12; Fungi - 0; Plants - 297; Viruses - 0; Other Eukaryotes - 0 (source: NCBI BLink).		3.146	2.001	6.077	43.499	2.065	1.726	2.15	3.54	10.664	0.444	9.382	1.376	78.224	73.196	5.141	15.577	13.986	22.257	7.135	49.187	62.69	10.441	423.904		PtpAffx.133656.2.S1_at	11.6628	10.8121	10.4845	10.47
2	Potri.002G037600		LG_2	2428732	2429293		4.9	1BT4yOR													0.089	0.088	0.033	0	0	0.246	0.309	0.127	0.034	0.066	0.035	0	0	0	0.044	0.028	0	0.024	0.028	0.054	0.079	0	1.284		na	na	na	na	na
2	Potri.002G037700		LG_2	2429366	2434732		4.9	1BT4yOR		U-box domain	BETA CATENIN-RELATED ARMADILLO REPEAT-CONTAINING		Ubiquitin--protein ligase.		AT3G54790.1		ARM repeat superfamily protein		ARM repeat superfamily protein; FUNCTIONS IN: ubiquitin-protein ligase activity, binding; INVOLVED IN: protein ubiquitination; LOCATED IN: ubiquitin ligase complex; EXPRESSED IN: 22 plant structures; EXPRESSED DURING: 13 growth stages; CONTAINS InterPro DOMAIN/s: U box domain (InterPro:IPR003613), Armadillo-like helical (InterPro:IPR011989), Armadillo (InterPro:IPR000225), Armadillo-type fold (In…		1.296	1.108	1.387	1.018	0.753	1.477	1.211	0.943	0.541	2.622	1.711	2.394	1.927	1.878	2.367	1.784	2.021	1.66	0.882	2.2	2.152	1.539	34.871		PtpAffx.80384.1.S1_at	5.38791	5.49523	5.44504	5.89141
2	Potri.002G037800		LG_2	2438312	2441786		4.9	1BT4yOR		Rho termination factor, N-terminal domain					AT1G06190.1		Rho termination factor	Encodes a novel ribonucleic acid-binding protein that interacts with the endonuclease RNase E and supports its function in processing plastid ribonucleic acids.	Rho termination factor; FUNCTIONS IN: transcription termination factor activity, ATPase activity, coupled to transmembrane movement of ions, phosphorylative mechanism, ATP binding; INVOLVED IN: transcription termination, ATP biosynthetic process; LOCATED IN: chloroplast; EXPRESSED IN: 24 plant structures; EXPRESSED DURING: 13 growth stages; CONTAINS InterPro DOMAIN/s: Rho termination factor, N-te…		25.004	20.171	20.182	15.665	58.056	5.652	8.489	4.191	57.959	15.155	14.583	19.975	9.809	9.718	17.479	4.098	3.003	4.792	3.805	5.738	5.793	12.67	341.987		PtpAffx.95698.1.A1_s_at	8.39042	8.32288	8.11917	7.70884
[truncated: 1,343 more rows]
[truncated: 2 more columns]

## Sheet: Diameter
Table S4. All candidate genes within the ninety four QTL detected in Populus Family 52-124. Physical localization, annotation and expression profile of gene models within each QTL interval for all traits.
Linkage Group	Gene Name		Location in the genome sequence				LOD score	Population (with		Annotation											Tissue (expression FPKM)																						Total Expression		Affymetrix Microarrays expression
[truncated: 694 more rows]
[truncated: 2 more columns]

## Sheet: Bark Thickness
Table S4. All candidate genes within the ninety four QTL detected in Populus Family 52-124. Physical localization, annotation and expression profile of gene models within each QTL interval for all traits.
[truncated: 791 more rows]
[truncated: 2 more columns]

## Sheet: Overlapping
	Overlapping genes
																			413 common elements in "Bark Texture" and "Bark Thickness":
																			Potri.002G000100
[truncated: 412 more rows]
